# Supplementary material for: The Conserved SKN-1/Nrf2 Stress Response Pathway Regulates Synaptic Function in Caenorhabditis elegans
Source: PLoS Genet. 2013 Mar 21;9(3):e1003354. doi: 10.1371/journal.pgen.1003354 (PMC3605294; doi:10.1371/journal.pgen.1003354)
Supplement: Table S4 — RNA-seq list of genes up-regulated in wdr-23 mutants. Genes are classified based on InterPro domain and GO term from DAVID analysis. Ref column indicates genes previously established to be up-regulated by SKN-1 using microarray studies with the following: skn-1 RNAi1, exposure to arsenite2, exposure to t-butyl hydrogen peroxide3 [7] or hyperbaric oxygen4 [17]. (XLS) [file pgen.1003354.s008.xls]

## Sheet: Table S3
Sequence	Gene	wt	wdr-23	ln(wdr-23/wt)	test stat	p value	q value	WormBase ID	Locus	Classification	DAVID Function	InterPro Domain	p value	WWTDTCAT	TTDTCATC	Ref
F31E8.2	snt-1	5.89512	20.1075	1.22697	2.90882	0.0036279	0.0373958	WBGene00004921	II:6810900-6816392	Calcium	SyNapTotagmin	C2 calcium-dependent membrane targeting	0.024	3	2
T23H2.2	snt-4	10.4798	54.2461	1.64408	3.62996	0.00028347	0.00610724	WBGene00004924	I:6436120-6441193	Calcium	SyNapTotagmin	C2 calcium-dependent membrane targeting	0.024	3	1
ZK897.1	unc-31	1.57547	5.30648	1.21438	2.82817	0.00468143	0.0449814	WBGene00006767	IV:12773724-12786941	Calcium	UNCoordinated	C2 calcium-dependent membrane targeting	0.024	3	0
F07A5.5	sue-1	2.03568	9.08148	1.49541	2.90779	0.00363987	0.0374497	WBGene00006306	I:7359931-7371531	Calcium	SUppressor of Elongation defect	C2 calcium-dependent membrane targeting	0.024	3	0
ZK524.2	unc-13	5.08619	19.599	1.34895	5.07645	3.84547e-07	3.04271e-05	WBGene00006752	I:7422780-7454098	Calcium	UNCoordinated	C2 calcium-dependent membrane targeting	0.024	2	1
F43G9.6	fer-1	0.256521	3.16679	2.51326	4.97528	6.51532e-07	4.96102e-05	WBGene00001414	I:8623009-8631177	Calcium	FERtilization defective (abnormal sperm)	C2 calcium-dependent membrane targeting	0.024	2	0
F45E4.3		3.58554	11.3121	1.14896	3.67701	0.000235987	0.00537045	WBGene00018468	IV:7619613-7629024	Calcium	F45E4.3	C2 calcium-dependent membrane targeting	0.024	2	0
T10A3.1	unc-10	2.15724	6.56392	1.11276	3.03055	0.00244107	0.0282975	WBGene00006750	X:7272272-7280269	Calcium	UNCoordinated	C2 calcium-dependent membrane targeting	0.024	0	0
B0034.3	casy-1	43.773	141.498	1.17327	3.52954	0.000416289	0.00814052	WBGene00000403	II:5945368-5956646	Calcium	CAlSYntenin/Alcadein homolog	Cadherin	0.071	3	0
C45G7.5	cdh-10	0.403622	2.67709	1.89201	3.58854	0.000332531	0.00689692	WBGene00000402	IV:2436512-2463367	Calcium	CaDHerin family	Cadherin	0.071	1	0
Y71D11A.1	cdh-12	0.550343	3.02046	1.70262	3.40221	0.000668438	0.0112848	WBGene00022103	III:1152031-1180880	Calcium	CaDHerin family	Cadherin	0.071	1	0
R05H10.6	cdh-7	0.102282	2.87081	3.33462	5.48614	4.1081e-08	4.09594e-06	WBGene00000399	II:14843119-14850736	Calcium	CaDHerin family	Cadherin	0.071	0	0
F12A10.5		0.61539	5.9967	2.27671	3.08587	0.00202957	0.0248625	WBGene00017394	II:5480582-5482009	Calcium	Uncharacterized calcium-binding protein	EF-hand	0.038	6	1
K01A2.11	cbn-1	1.86129	5.88785	1.15162	3.00026	0.0026975	0.0303678	WBGene00019285	II:328562-332512	Calcium	Calcium BiNding protein homolog	EF-hand	0.038	3	0
K03A1.4		0.18097	60.2626	5.80814	7.37555	1.63647e-13	4.43723e-11	WBGene00019352	X:7296300-7301301	Calcium	K03A1.4	EF-hand	0.038	3	1
T09A5.1	cex-2	6.53726	33.9528	1.64745	3.79433	0.000148041	0.00380525	WBGene00023408	II:7832775-7835070	Calcium	CalEXcitin	EF-hand	0.038	3	1
F16F9.3		0.951399	5.27876	1.71351	2.82575	0.00471699	0.0452253	WBGene00017514	X:8457577-8459664	Calcium	F16F9.3	EF-hand	0.038	2	1
ZK673.7	tnc-2	19.6327	96.3303	1.59059	3.48205	0.000497588	0.00916602	WBGene00006583	II:10466773-10468266	Calcium	TropoNin C	EF-hand	0.038	1	1
M02B7.6	cal-3	1.52582	10.6918	1.94695	3.31783	0.00090719	0.0139395	WBGene00000287	IV:3826866-3835889	Calcium	CALmodulin related genes	EF-hand	0.038	1	0
T07G12.1	cal-4	3.03372	15.5982	1.63737	3.84556	0.000120277	0.00325334	WBGene00000288	IV:10524492-10530564	Calcium	CALmodulin related genes	EF-hand	0.038	1	0
Y48B6A.6		24.772	83.7087	1.21763	3.22649	0.0012532	0.0175796	WBGene00012980	II:14178716-14189833	Calcium	Y48B6A.6	EF-hand	0.038	1	0
F10G8.1		0.510173	3.4205	1.90279	2.93558	0.0033292	0.0352147	WBGene00008661	I:10019694-10021024	Calcium		EF-hand	0.038	1	0
T02C5.5	unc-2	6.17159	17.9163	1.06575	4.0387	5.37474e-05	0.00175223	WBGene00006742	X:2710914-2748109	Calcium	UNCoordinated	EF-hand	0.038	0	0
C18E9.1	cal-2	8.02578	42.2891	1.66187	3.27677	0.00105001	0.0154608	WBGene00000286	II:8955156-8964063	Calcium	CALmodulin related genes	EF-hand	0.038	0	0
C50C3.2		0.206522	2.51702	2.50042	4.51791	6.24545e-06	0.000318489	WBGene00016800	III:8181858-8189297	Calcium		EF-hand	0.038	0	0
F56D1.6	cex-1	7.21971	40.5991	1.72693	3.27035	0.00107415	0.0157433	WBGene00023407	II:5447655-5448413	Calcium	CalEXcitin	EF-hand	0.038	0	0
T03F1.11		55.3436	241.057	1.47147	3.08975	0.00200324	0.0246759	WBGene00020192	I:3853836-3859294	Calcium	T03F1.11	EF-hand	0.038	0	0
F45F2.5	otpl-5	0.198123	7.74448	3.66585	5.88872	3.89198e-09	5.06048e-07	WBGene00018478	V:8529496-8532443	Calcium	OToPetrin-Like	Otopetrin	0.024	2	0
F45F2.7	otpl-7	0.0638584	0.531857	2.11971	2.8699	0.00410608	0.0408294	WBGene00018480	V:8521736-8524533	Calcium	OToPetrin-Like	Otopetrin	0.024	2	2
F45F2.6	otpl-6	0.0623596	2.53454	3.70485	5.30907	1.10187e-07	9.99955e-06	WBGene00018479	V:8525885-8528558	Calcium	OToPetrin-Like	Otopetrin	0.024	1	0
T23C6.3	cnp-3	10.4369	35.2123	1.21605	3.35324	0.00079871	0.0127667	WBGene00020725	X:17135925-17138028	Calcium	CalciNeurin binding Protein			3	0
C50C3.9	unc-36	3.3681	10.8272	1.16771	2.91884	0.00351341	0.0366232	WBGene00006772	III:8191739-8201128	Calcium	UNCoordinated (Voltage gated calcium channel, neuronal)			1	0
T24F1.6	tag-180	1.8423	5.74654	1.13758	2.87085	0.00409374	0.0407249	WBGene00007041	II:11322965-11329346	Calcium	Voltage gated calcium channel (gut/neurons)			1	0
F49D11.8	cpn-4	68.5313	248.447	1.28794	2.96466	0.00303019	0.0329615	WBGene00000780	I:10924230-10925739	Calcium	CalPoNin			0	0
DY3.6	mfb-1	6.35795	43.5561	1.92434	4.13468	3.55457e-05	0.00130416	WBGene00008439	I:8779725-8785408	Degradation	MAFBx (F-box protein) homolog	Cyclin-like	0.0061	5	0
Y17G7B.8		10.1479	48.8633	1.57176	3.34669	0.000817824	0.012887	WBGene00012462	II:12025800-12027661	Degradation	Y17G7B.8	Cyclin-like	0.0061	5	1
T05H4.2	fbxa-196	0.232297	1.85734	2.07888	3.08359	0.00204521	0.0249715	WBGene00020265	V:6448643-6450402	Degradation	F-box A protein	Cyclin-like	0.0061	4	1
T12B5.8	fbxa-59	5.23742	41.9226	2.08	4.14176	3.44651e-05	0.00126871	WBGene00020455	III:940865-943445	Degradation	F-box A protein	Cyclin-like	0.0061	4	0
Y54F10BM.4	fbxa-39	0.101968	0.917197	2.19666	2.98533	0.0028327	0.0314439	WBGene00021859	III:2272439-2277143	Degradation	F-box A protein	Cyclin-like	0.0061	4	0
R13H4.5		3.5094	20.651	1.77232	3.43232	0.000598439	0.0104769	WBGene00011263	V:11860652-11862264	Degradation	R13H4.5	Cyclin-like	0.0061	4	1
Y6E2A.10		0.474506	3.37897	1.96305	2.8961	0.00377833	0.0383595	WBGene00050915	V:15729175-15730465	Degradation	Y6E2A.10	Cyclin-like	0.0061	4	0
B0391.11	fbxa-152	0.0730982	1.57074	3.0675	3.69133	0.000223081	0.0051559	WBGene00007166	V:15600334-15602320	Degradation	F-box A protein	Cyclin-like	0.0061	3	0
F09C6.2	fbxa-44	0.192986	7.08829	3.60358	5.10642	3.28321e-07	2.68378e-05	WBGene00008616	V:16889257-16890658	Degradation	F-box A protein	Cyclin-like	0.0061	3	0
F10A3.2	fbxa-88	0.279948	2.89118	2.33482	3.34125	0.000834029	0.0130682	WBGene00008632	V:16141981-16143090	Degradation	F-box A protein	Cyclin-like	0.0061	3	1
T12B5.1	fbxa-51	2.94304	13.6944	1.53754	2.79359	0.0052127	0.0484731	WBGene00020448	III:962290-963513	Degradation	F-box A protein	Cyclin-like	0.0061	3	1
T28C12.3	fbxa-202	0.228498	3.16456	2.62824	3.90408	9.45856e-05	0.00271007	WBGene00020890	V:6327228-6328810	Degradation	F-box A protein	Cyclin-like	0.0061	3	0
Y61B8A.4	fbxa-85	0.622122	16.7879	3.29528	5.4629	4.68429e-08	4.62891e-06	WBGene00044654	V:17259149-17260527	Degradation	F-box A protein	Cyclin-like	0.0061	3	0
Y73B3A.22	fbxa-222	0.114737	1.18496	2.33482	3.18476	0.00144874	0.0195576	WBGene00045295	X:117387-119143	Degradation	F-box A protein	Cyclin-like	0.0061	3	0
F47H4.2		0.612525	3.71593	1.80279	3.44386	0.000573464	0.0101435	WBGene00009835	V:17353291-17360286	Degradation	F47H4.2	Cyclin-like	0.0061	3	0
T06E6.3	fbxa-199	0.11591	1.62183	2.6385	3.13922	0.00169398	0.0218468	WBGene00005931	V:15397361-15398805	Degradation	F-box A protein	Cyclin-like	0.0061	2	0
T25E12.12	fbxa-127	1.25537	8.73041	1.93938	3.24804	0.00116202	0.0166044	WBGene00012027	V:16728702-16729932	Degradation	F-box A protein	Cyclin-like	0.0061	2	1
ZC47.5	fbxa-31	1.44816	8.94728	1.82106	3.13712	0.00170614	0.0218642	WBGene00013838	III:1269568-1271418	Degradation	F-box A protein	Cyclin-like	0.0061	2	0
F16B4.2		1.2633	7.08708	1.72455	3.71202	0.000205613	0.00486341	WBGene00017504	V:1601014-1603917	Degradation	F16B4.2	Cyclin-like	0.0061	2	1
Y9C9A.8		0.612402	8.09499	2.58161	4.59045	4.42296e-06	0.000247708	WBGene00021178	IV:4920344-4932207	Degradation	Y9C9A.8	Cyclin-like	0.0061	2	1
C08E3.10	fbxa-158	0.179713	1.17374	1.87659	2.80582	0.00501879	0.047303	WBGene00015602	II:1619800-1621265	Degradation	F-box A protein	Cyclin-like	0.0061	1	1
C08E3.6	fbxa-163	0.0700623	1.12037	2.77203	3.308	0.000939653	0.0143	WBGene00015598	II:1609258-1610719	Degradation	F-box A protein	Cyclin-like	0.0061	1	0
H24O09.2	fbxb-72	0.160978	1.2871	2.07888	2.79736	0.00515218	0.0481723	WBGene00019243	V:722696-723829	Degradation	F-box B protein	Cyclin-like	0.0061	1	0
ZC47.3	fbxa-29	1.15203	8.36009	1.98194	3.30274	0.00095744	0.0144716	WBGene00013836	III:1272533-1273666	Degradation	F-box A protein	Cyclin-like	0.0061	1	0
C38C3.7		0.0205608	0.570502	3.32313	3.94897	7.84882e-05	0.00234242	WBGene00016515	V:1501420-1505339	Degradation	C38C3.7	Cyclin-like	0.0061	1	1
K06A9.2		1.21991	5.86084	1.56952	2.83911	0.00452397	0.0439432	WBGene00019436	X:1536412-1540283	Degradation	K06A9.2	Cyclin-like	0.0061	1	0
R10E8.8		2.93696	14.2848	1.58182	3.36756	0.000758354	0.0123345	WBGene00011213	V:18238083-18240695	Degradation	R10E8.8	Cyclin-like	0.0061	1	0
T27F6.8		1.4451	16.1052	2.41096	4.50811	6.54065e-06	0.000329761	WBGene00012107	I:12497428-12499806	Degradation	T27F6.8	Cyclin-like	0.0061	1	1
C05B5.6	fbxa-155	0.139025	2.08421	2.70749	3.72283	0.000196998	0.00471989	WBGene00007323	III:10007869-10010074	Degradation	F-box A protein	Cyclin-like	0.0061	0	0
C08E3.5	fbxa-162	0.477984	4.90746	2.32893	3.62631	0.000287497	0.0061582	WBGene00015597	II:1607878-1609005	Degradation	F-box A protein	Cyclin-like	0.0061	0	0
T08E11.7	fbxa-3	0.735557	4.67344	1.84902	2.89915	0.00374175	0.0381624	WBGene00020363	II:1818960-1820005	Degradation	F-box A protein	Cyclin-like	0.0061	0	0
Y54F10BM.7	fbxa-48	0.190735	3.00913	2.75852	4.04936	5.13579e-05	0.00170686	WBGene00021862	III:2263235-2272162	Degradation	F-box A protein	Cyclin-like	0.0061	0	0
F10B5.3		0.0979809	2.19727	3.1102	4.28652	1.81493e-05	0.000761381	WBGene00008640	II:8144730-8149960	Degradation	F10B5.3	Kelch-related	0.022	3	0
F47D12.7		0.632503	4.19327	1.89155	3.23627	0.00121103	0.0171177	WBGene00018563	III:6293190-6295793	Degradation	Kelch repeat and BTB domain-containing protein	Kelch-related	0.022	3	0
C27D8.2		1.08822	7.32843	1.90722	3.3918	0.000694362	0.0115471	WBGene00007778	IV:12712738-12714724	Degradation	C27D8.2	Kelch-related	0.022	3	2
F56C3.9		0.0654499	13.2135	5.30771	4.9784	6.41112e-07	4.91534e-05	WBGene00018946	X:1391792-1393987	Degradation	F56C3.9	Kelch-related	0.022	3	0
R10H10.2	spe-26	0.690709	6.68898	2.2705	3.96924	7.21008e-05	0.00218702	WBGene00004972	IV:10388464-10393266	Degradation	defective SPErmatogenesis	Kelch-related	0.022	2	1	3
C53A5.9		0.0573574	0.687905	2.48435	2.942	0.00326097	0.0346911	WBGene00008267	V:14557016-14558897	Degradation	C53A5.9	Kelch-related	0.022	1	0
W07A12.4		0.519581	7.32778	2.64641	4.43512	9.20206e-06	0.000431643	WBGene00012322	II:9148275-9152232	Degradation	W07A12.4	Kelch-related	0.022	1	0
T16H12.6	kel-10	0.600008	5.6969	2.25073	3.92306	8.74308e-05	0.00254775	WBGene00002186	III:10098367-10101479	Degradation	KELch-repeat containing protein	Kelch-related	0.022	0	0
C02G6.2		0.0789603	0.655005	2.1157	2.92774	0.0034144	0.035962	WBGene00015360	V:5872066-5874897	Degradation		Peptidase	0.00045	5	0
H22K11.1	asp-3	669.027	2450.66	1.29829	3.26259	0.00110397	0.016022	WBGene00000216	X:6791127-6792670	Degradation	ASpartyl Protease	Peptidase	0.00045	4	0
F32A5.3		29.7773	268.992	2.20094	4.82388	1.40792e-06	9.40054e-05	WBGene00017969	II:7232792-7238289	Degradation		Peptidase	0.00045	4	3	1
F56F10.1		52.8155	472.296	2.1908	6.23301	4.57545e-10	7.31875e-08	WBGene00018984	X:872515-875950	Degradation	Putative serine protease	Peptidase	0.00045	2	0	1,2
C17B7.10		0.187281	11.4997	4.11747	6.62604	3.44822e-11	7.03374e-09	WBGene00015884	V:3340176-3342743	Degradation	C17B7.10	Peptidase	0.00045	2	1
F15D4.4		0.46246	4.41193	2.25551	3.79726	0.000146305	0.00378691	WBGene00008861	II:13239156-13243023	Degradation		Peptidase	0.00045	2	0
F59D6.3		6.86511	57.2287	2.1206	4.53378	5.7937e-06	0.00029888	WBGene00019105	V:3024217-3027932	Degradation	F59D6.3	Peptidase	0.00045	2	1
M04G12.2	cpz-2	35.6558	213.624	1.79031	4.08644	4.38034e-05	0.00152653	WBGene00000789	V:13381171-13385881	Degradation	CathePsin Z	Peptidase	0.00045	2	0
T06D4.4		0.0575323	0.843336	2.68502	3.71227	0.000205411	0.0048638	WBGene00020293	II:3391958-3395026	Degradation	T06D4.4	Peptidase	0.00045	2	0
T12E12.6		0.0548312	0.986411	2.88981	4.01719	5.88957e-05	0.00187606	WBGene00020465	IV:5567031-5574096	Degradation		Peptidase	0.00045	2	0
T25B6.2		21.9937	403.929	2.91048	5.765	8.16566e-09	9.86714e-07	WBGene00020788	X:9034491-9038478	Degradation	T25B6.2	Peptidase	0.00045	2	1	1
Y116A8C.4		0.141898	2.08647	2.68812	4.29095	1.77913e-05	0.000752037	WBGene00013785	IV:16920340-16924075	Degradation	Y116A8C.4	Peptidase	0.00045	2	0
Y32F6A.5		76.448	406.398	1.67072	3.55259	0.000381457	0.00766154	WBGene00012530	V:10441953-10457320	Degradation		Peptidase	0.00045	2	0	1,2
Y40D12A.2		19.6553	220.002	2.41529	5.35738	8.44381e-08	7.82249e-06	WBGene00021503	III:6612463-6615075	Degradation		Peptidase	0.00045	2	1	1,2
C11D2.2		0.0724998	0.905742	2.52517	2.9922	0.00276975	0.0310083	WBGene00015700	IV:6185135-6189189	Degradation	Lon protease homolog, mitochondrial	Peptidase	0.00045	1	1
F18A12.4	nep-8	0.165699	2.19185	2.58233	3.90958	9.24564e-05	0.00266971	WBGene00017553	II:3403913-3406783	Degradation		Peptidase	0.00045	1	0
F18A12.8	nep-11	2.5324	10.3212	1.40503	2.99439	0.00274991	0.0308328	WBGene00017557	II:3416832-3425527	Degradation		Peptidase	0.00045	1	0
F21F8.4		3.45635	164.912	3.8652	8.57031	0	0	WBGene00017678	V:8269232-8272037	Degradation		Peptidase	0.00045	1	0	1
F36D3.9	cpr-2	0.130519	2.60893	2.99518	4.18518	2.84941e-05	0.00109989	WBGene00000782	V:16532961-16534083	Degradation	Cysteine PRotease related	Peptidase	0.00045	1	0
F12A10.4		0.0992728	0.97233	2.28182	3.17166	0.00151571	0.0201919	WBGene00017393	II:5488150-5490579	Degradation	F12A10.4; F26G1.6	Peptidase	0.00045	1	0
K10B2.2		13.1108	219.577	2.81827	6.24478	4.24388e-10	6.88748e-08	WBGene00019605	II:6366941-6369161	Degradation	Uncharacterized serine carboxypeptidase	Peptidase	0.00045	1	2	1,2
T28A11.20		0.0314542	1.77617	4.03368	3.53197	0.00041248	0.0081376	WBGene00020882	V:3275331-3276109	Degradation	T28A11.20	Peptidase	0.00045	1	1
ZK970.1		2.24607	11.6263	1.64409	4.32436	1.52976e-05	0.000660439	WBGene00014171	II:10283386-10295686	Degradation	ZK970.1	Peptidase	0.00045	1	0
T16G12.1		13.787	59.7929	1.46716	3.30203	0.000959894	0.0144693	WBGene00011803	III:10040076-10049677	Degradation		Peptidase	0.00045	1	1	1
F18A12.1	nep-6	0.0756836	1.6371	3.07412	4.33059	1.48712e-05	0.000644533	WBGene00017550	II:3416832-3425527	Degradation		Peptidase	0.00045	0	0
H19M22.3		1.35479	5.64788	1.42763	3.76447	0.000166906	0.00418374	WBGene00019212	III:2636393-2642845	Degradation	Lon protease homolog, mitochondrial	Peptidase	0.00045	0	0
T10H4.12	cpr-3	9.81224	80.6957	2.10705	4.596	4.3067e-06	0.000243034	WBGene00000783	V:15296810-15298653	Degradation	Cysteine Protease related	Peptidase	0.00045	0	0
F41E6.6	tag-196	32.3219	122.523	1.33255	3.15974	0.0015791	0.020849	WBGene00007055	V:8594888-8597540	Degradation		Peptidase	0.00045	0	0
F49B2.6		0.929233	4.88974	1.66053	3.13759	0.00170341	0.0218922	WBGene00009865	I:14331071-14339826	Degradation		Peptidase	0.00045	0	0
F54F11.2		142.334	542.037	1.33716	3.82896	0.000128687	0.00342662	WBGene00010070	II:13507726-13516389	Degradation	F54F11.2	Peptidase	0.00045	0	0	1
K10C2.3		111.033	6602.94	4.08544	13.5565	0	0	WBGene00019619	X:6444141-6448956	Degradation	K10C2.3	Peptidase	0.00045	0	0	1,2
T28A11.17		0.306395	3.49096	2.43306	3.84665	0.000119742	0.00325073	WBGene00020879	V:3263480-3266280	Degradation	T28A11.17	Peptidase	0.00045	0	0
C52E2.4		1.3835	7.60499	1.70419	3.2157	0.00130126	0.0181053	WBGene00016883	II:1843191-1846186	Degradation	C52E2.4			6	0	1
D2030.9	wdr-23	52.6429	405.834	2.04241	6.96532	3.27671e-12	7.66889e-10	WBGene00008419	I:7596501-7602194	Degradation	WD Repeat protein			5	3
F44G3.6	skr-3	45.131	156.135	1.24115	3.28483	0.00102044	0.0151762	WBGene00004809	V:16121753-16122615	Degradation	SKp1 Related (ubiquitin ligase complex component)			4	0
F54D10.2	fbxa-24	10.4593	113.505	2.38436	5.282	1.27779e-07	1.14098e-05	WBGene00018803	II:3816508-3818231	Degradation	F-box A protein			1	0
Y94H6A.6	ubc-8	12.5233	51.3013	1.41013	2.84777	0.00440273	0.0430665	WBGene00006705	IV:2704689-2707228	Degradation	UBiquitin Conjugating enzyme			1	0
F53A9.1		11.5312	278.964	3.18603	6.20357	5.51965e-10	8.52249e-08	WBGene00018724	X:8711468-8711900	Degradation	F53A9.1			1	0	3
Y39A3CL.5	clp-4	8.91457	34.9046	1.36493	3.89098	9.98411e-05	0.00281709	WBGene00000545	III:1807722-1818314	Degradation	CaLPain family			1	1
F55B11.1		13.6984	57.7544	1.43892	3.30217	0.000959409	0.0144719	WBGene00010083	IV:14401054-14412851	Detoxification	F55B11.1	2Fe-S2 ferredoxin, iron-sulphur binding site	0.013	2	1
W08E12.2		1.12344	13.4036	2.47913	3.7218	0.000197808	0.00473418	WBGene00021083	IV:3305893-3306634	Detoxification	W08E12.2	2Fe-S2 ferredoxin, iron-sulphur binding site	0.013	2	0
Y55F3C.2	srt-23	0.0820739	10.6226	4.86312	6.14335	8.07998e-10	1.22211e-07	WBGene00021947	IV:756720-759084	Detoxification	Serpentine Receptor, class T	2Fe-S2 ferredoxin, iron-sulphur binding site	0.013	1	0
F32B5.7		3.66984	10.807	1.08005	2.90871	0.00362924	0.0373923	WBGene00017980	I:2672947-2682798	Detoxification	F32B5.7	2Fe-S2 ferredoxin, iron-sulphur binding site	0.013	0	0
Y39G8B.1		26.4023	70.3372	0.97985	2.92059	0.00349373	0.0365036	WBGene00012722	II:13970486-13972850	Detoxification	Y39G8B.1	Aldo/keto reductase	0.071	4	1
C07D8.5		0.35907	25.6592	4.26914	5.30133	1.14963e-07	1.03906e-05	WBGene00015564	X:7343994-7344499	Detoxification	C07D8.5	Aldo/keto reductase	0.071	3	0
ZK1290.5		7.4284	33.059	1.49298	3.02078	0.00252124	0.0289702	WBGene00022887	II:7529577-7530759	Detoxification	Uncharacterized oxidoreductase	Aldo/keto reductase	0.071	2	1
C56G3.2		0.221289	11.2057	3.92471	5.66533	1.46745e-08	1.65621e-06	WBGene00016985	X:7365514-7366246	Detoxification	C56G3.2	Aldo/keto reductase	0.071	1	0
E01A2.1		64.2204	296.97	1.53131	3.8453	0.000120407	0.00325289	WBGene00017084	I:4139514-4144584	Detoxification	E01A2.1	Aldo/keto reductase	0.071	0	0	2
Y39A1B.1	clec-163	0.0745598	2.83169	3.63703	4.44075	8.96459e-06	0.000424987	WBGene00012661	III:10794234-10796255	Detoxification	C-type LECtin	C-type lectin	6.8e-05	9	2
Y70C5C.5	clec-236	0.0968404	1.04045	2.37434	3.22917	0.00124148	0.0174482	WBGene00013495	V:16718389-16721965	Detoxification	C-type LECtin	C-type lectin	6.8e-05	6	1
T09F5.9	clec-47	0.0939015	81.461	6.76563	6.46283	1.02761e-10	1.91999e-08	WBGene00011668	V:15175672-15176303	Detoxification	C-type LECtin	C-type lectin	6.8e-05	5	2
F10F2.8	clec-153	0.394324	2.36483	1.79129	2.86734	0.00413934	0.0410683	WBGene00008660	III:4616491-4643246	Detoxification	C-type LECtin	C-type lectin	6.8e-05	4	1
F56A4.2		125.653	708.713	1.72993	3.74371	0.000181322	0.00445471	WBGene00018910	V:2459636-2460893	Detoxification	C-type LECtin	C-type lectin	6.8e-05	4	0
M02F4.7	clec-265	8.47065	172.457	3.01354	6.33589	2.35973e-10	4.06715e-08	WBGene00019738	X:3031714-3033195	Detoxification	C-type LECtin	C-type lectin	6.8e-05	4	2	1
Y19D10A.9	clec-209	125.653	708.713	1.72993	3.74371	0.000181322	0.00444979	WBGene00021224	V:2351675-2352932	Detoxification	C-type LECtin	C-type lectin	6.8e-05	4	0
Y46C8AL.1	clec-73	1.11016	333.049	5.70379	10.2099	0	0	WBGene00021579	IV:3953928-3956200	Detoxification	C-type LECtin	C-type lectin	6.8e-05	4	0
Y46C8AL.8	clec-74	0.435112	1530.59	8.16556	6.60562	3.95861e-11	7.85855e-09	WBGene00021585	IV:3956998-3960133	Detoxification	C-type LECtin	C-type lectin	6.8e-05	4	0
Y46H3B.2	clec-204	2.16058	10.1192	1.54406	2.9467	0.00321185	0.0343659	WBGene00021603	V:1757186-1760307	Detoxification	C-type LECtin	C-type lectin	6.8e-05	4	2	1
B0432.12	clec-117	0.379631	4.17361	2.39734	3.26272	0.00110349	0.0160569	WBGene00015193	II:296273-297016	Detoxification	C-type LECtin	C-type lectin	6.8e-05	3	2
C07G1.2		0.334016	2.22523	1.89643	3.04876	0.00229789	0.0272777	WBGene00015571	IV:8206594-8211809	Detoxification	C-type LECtin	C-type lectin	6.8e-05	3	1
F09G8.8	clec-160	10.2607	35.3004	1.23557	2.7846	0.00535945	0.0494039	WBGene00017322	III:8272876-8275892	Detoxification	C-type LECtin	C-type lectin	6.8e-05	3	2
F56D6.2	clec-67	4.89617	42.8335	2.16887	4.64562	3.39058e-06	0.000198908	WBGene00018971	IV:3922158-3925043	Detoxification	C-type LECtin	C-type lectin	6.8e-05	3	0
Y46C8AL.4	clec-71	1.303	74.7476	4.04945	7.66266	1.82077e-14	5.78327e-12	WBGene00021582	IV:3937457-3939918	Detoxification	C-type LECtin	C-type lectin	6.8e-05	3	0
Y46C8AL.5	clec-72	1.21277	36.0736	3.39265	6.39934	1.56052e-10	2.75369e-08	WBGene00021583	IV:3944800-3947358	Detoxification	C-type LECtin	C-type lectin	6.8e-05	3	1
Y46C8AL.9	clec-75	0.450607	3.36401	2.01029	4.42232	9.76469e-06	0.000454201	WBGene00021586	IV:3960727-3964651	Detoxification	C-type LECtin	C-type lectin	6.8e-05	3	0
Y54G2A.33	clec-84	42.0532	926.741	3.09274	6.48161	9.07514e-11	1.70997e-08	WBGene00021895	IV:2842470-2845592	Detoxification	C-type LECtin	C-type lectin	6.8e-05	3	2
ZK666.3	clec-58	0.0675249	0.978565	2.67359	3.18242	0.00146052	0.0196095	WBGene00014043	II:10474079-10476061	Detoxification	C-type LECtin	C-type lectin	6.8e-05	3	1
C41H7.7	clec-3	0.822887	671.331	6.7042	11.0282	0	0	WBGene00016577	II:3017466-3019782	Detoxification	C-type LECtin	C-type lectin	6.8e-05	2	1
C49C3.13	clec-198	0.560589	5.57729	2.29747	3.8777	0.000105448	0.00293066	WBGene00008203	IV:17347121-17351030	Detoxification	C-type LECtin	C-type lectin	6.8e-05	2	1	1,2
E03H4.10	clec-17	2.03956	293.825	4.97025	9.28937	0	0	WBGene00008477	I:12430017-12431463	Detoxification	C-type LECtin	C-type lectin	6.8e-05	2	1	1
F10F2.7	clec-151	0.41269	4.21929	2.32473	3.87951	0.000104669	0.0029163	WBGene00008659	III:4616491-4643246	Detoxification	C-type LECtin	C-type lectin	6.8e-05	2	0
F35C5.7	clec-64	0.11184	11.4758	4.63093	6.86875	6.4766e-12	1.45455e-09	WBGene00009395	II:12898198-12900311	Detoxification	C-type LECtin	C-type lectin	6.8e-05	2	0
F47C12.4	clec-79	1.08406	8.93296	2.10903	3.85713	0.000114727	0.00315308	WBGene00018548	IV:3973342-3975929	Detoxification	C-type LECtin	C-type lectin	6.8e-05	2	0
F47F6.5	clec-119	0.363701	2.38293	1.87975	3.03527	0.00240323	0.0280491	WBGene00018575	II:1255597-1258359	Detoxification	C-type LECtin	C-type lectin	6.8e-05	2	1
F56D6.1	clec-68	0.152531	6.74827	3.78967	5.56197	2.66742e-08	2.8651e-06	WBGene00018970	IV:3926410-3928939	Detoxification	C-type LECtin	C-type lectin	6.8e-05	2	1
T26C12.6	clec-173	29.179	163.349	1.72244	3.85743	0.000114584	0.00315305	WBGene00044469	IV:3266198-3267671	Detoxification	C-type LECtin	C-type lectin	6.8e-05	2	0
Y102A5B.3	clec-37	0.197851	1.93786	2.28183	3.17166	0.00151571	0.0201798	WBGene00013609	V:16850365-16852051	Detoxification	C-type LECtin	C-type lectin	6.8e-05	2	0
Y46C8AL.2	clec-174	0.527315	7.70037	2.68123	4.50632	6.59614e-06	0.000331807	WBGene00021580	IV:3940206-3941696	Detoxification	C-type LECtin	C-type lectin	6.8e-05	2	0
Y46C8AR.1	clec-76	0.430486	4.61319	2.37176	3.92483	8.67895e-05	0.00253239	WBGene00021587	IV:3965239-3969019	Detoxification	C-type LECtin	C-type lectin	6.8e-05	2	0
F10F2.6	clec-152	0.272265	2.02388	2.006	3.09671	0.00195684	0.0242793	WBGene00008658	III:4616491-4643246	Detoxification	C-type LECtin	C-type lectin	6.8e-05	1	0
F35C5.5	clec-62	17.0103	91.0811	1.67793	4.54775	5.42224e-06	0.000286361	WBGene00009393	II:12892972-12895007	Detoxification	C-type LECtin	C-type lectin	6.8e-05	1	0
F35C5.6	clec-63	501.23	1865.46	1.3142	2.90475	0.00367548	0.0377289	WBGene00009394	II:12895544-12897371	Detoxification	C-type LECtin	C-type lectin	6.8e-05	1	0
F35C5.9	clec-66	13.6579	116.68	2.14512	4.75675	1.96731e-06	0.000124618	WBGene00009397	II:12904308-12906516	Detoxification	C-type LECtin	C-type lectin	6.8e-05	1	0	1
F56D6.15	clec-69	0.252973	2.23335	2.17798	3.18243	0.00146042	0.0196437	WBGene00044642	IV:3929643-3931568	Detoxification	C-type LECtin	C-type lectin	6.8e-05	1	0
M162.2	clec-258	0.181083	3.52915	2.96986	3.56433	0.000364789	0.00738681	WBGene00010928	V:19788643-19789307	Detoxification	C-type LECtin	C-type lectin	6.8e-05	1	0
W09G10.6	clec-125	0.16639	1.78769	2.37435	3.55231	0.000381859	0.00766269	WBGene00021118	II:3516455-3518893	Detoxification	C-type LECtin	C-type lectin	6.8e-05	1	0
ZK673.9	clec-143	0.580602	454.255	6.66235	11.2526	0	0	WBGene00014063	II:10468272-10470219	Detoxification	C-type LECtin	C-type lectin	6.8e-05	1	2	1,2
B0218.6	clec-51	3.6545	25.435	1.94017	3.81589	0.000135691	0.00356615	WBGene00015050	IV:8159338-8163776	Detoxification	C-type LECtin	C-type lectin	6.8e-05	0	0	1
B0286.2	lat-2	1.07674	7.4487	1.9341	4.71943	2.36512e-06	0.000146889	WBGene00002252	II:4359076-4368276	Detoxification	LATrophilin receptor	C-type lectin	6.8e-05	0	0
C14A6.1	clec-48	21.4919	154.518	1.97263	4.42854	9.4872e-06	0.000444081	WBGene00007565	V:18157992-18159576	Detoxification	C-type LECtin	C-type lectin	6.8e-05	0	0
C54D1.2	clec-86	2.13878	24.3267	2.43134	4.12378	3.72703e-05	0.00135403	WBGene00016912	X:7139852-7143593	Detoxification	C-type LECtin	C-type lectin	6.8e-05	0	1
F31D4.4	clec-264	2.58967	30.5636	2.46828	4.77335	1.81183e-06	0.000115759	WBGene00009291	V:20846120-20850657	Detoxification	C-type LECtin	C-type lectin	6.8e-05	0	0
F32E10.3	clec-180	1.32407	6.19372	1.54283	2.95792	0.00309721	0.0335101	WBGene00017991	IV:7568885-7573762	Detoxification	C-type LECtin	C-type lectin	6.8e-05	0	0
Y25C1A.1	clec-123	0.836518	6.84242	2.10165	3.73952	0.00018437	0.00449484	WBGene00021288	II:3114249-3116754	Detoxification	C-type LECtin	C-type lectin	6.8e-05	0	0
Y48E1B.9	clec-146	8.93901	27.9552	1.14018	2.90724	0.00364629	0.0374811	WBGene00013008	II:13590466-13593705	Detoxification	C-type LECtin	C-type lectin	6.8e-05	0	0
T10B9.5	cyp-13A3	0.0731804	0.767966	2.35082	3.21459	0.0013063	0.01813	WBGene00011675	II:9788723-9793207	Detoxification	CYtochrome P450 family	Cytochrome P450	0.0024	3	1
Y5H2B.5	cyp-32B1	1.58898	9.68228	1.80721	3.34387	0.000826194	0.012982	WBGene00021167	V:2198054-2201415	Detoxification	CYtochrome P450 family	Cytochrome P450	0.0024	3	1
B0213.15	cyp-34A9	4.77365	19.8435	1.42477	3.81364	0.000136937	0.00358618	WBGene00015044	V:3968117-3970499	Detoxification	CYtochrome P450 family	Cytochrome P450	0.0024	2	0
F28G4.1	cyp-37B1	4.85764	19.7857	1.40441	2.91049	0.00360867	0.037336	WBGene00009226	V:16278164-16280588	Detoxification	CYtochrome P450 family	Cytochrome P450	0.0024	2	0
T10B9.2	cyp-13A5	1.67508	13.7328	2.10393	3.98267	6.81449e-05	0.00210728	WBGene00011672	II:9798198-9800286	Detoxification	CYtochrome P450 family	Cytochrome P450	0.0024	2	1
T13C5.1	daf-9	0.398922	3.27895	2.10651	4.25705	2.07146e-05	0.000852906	WBGene00000905	X:6196886-6200778	Detoxification	abnormal DAuer Formation	Cytochrome P450	0.0024	2	1
C06B3.3	cyp-35C1	8.31663	33.726	1.40001	3.03668	0.00239197	0.0279617	WBGene00007362	V:13896636-13898468	Detoxification	CYtochrome P450 family	Cytochrome P450	0.0024	1	0
C49G7.8	cyp-35A4	0.083207	2.7443	3.49595	4.969	6.72979e-07	5.08946e-05	WBGene00016786	V:4031611-4033372	Detoxification	CYtochrome P450 family	Cytochrome P450	0.0024	1	1
R08F11.3	cyp-33C8	2.95801	13.8563	1.54422	3.01205	0.00259486	0.0295868	WBGene00019967	V:3800761-3803440	Detoxification	CYtochrome P450 family	Cytochrome P450	0.0024	1	1
T09H2.1	cyp-34A4	3.32286	26.1499	2.06302	4.17957	2.92057e-05	0.00112152	WBGene00020386	V:3950011-3952053	Detoxification	CYtochrome P450 family	Cytochrome P450	0.0024	1	0
T10H4.10	cyp-34A1	0.135496	2.89799	3.06283	4.37096	1.23704e-05	0.000556769	WBGene00011698	V:15285581-15287902	Detoxification	CYtochrome P450 family	Cytochrome P450	0.0024	1	1
ZK1320.4	cyp-13A10	0.488386	3.34706	1.92473	3.17494	0.00149868	0.0200009	WBGene00014254	II:9660772-9662869	Detoxification	CYtochrome P450 family	Cytochrome P450	0.0024	0	0
F38A5.3	lec-11	16.28	54.4981	1.20823	3.11099	0.00186464	0.0234759	WBGene00002274	IV:6588173-6590189	Detoxification	gaLECtin	Galectin	0.22	4	0
F52H3.7	lec-2	141.334	926.768	1.88058	10.8364	0	0	WBGene00002265	II:10009528-10015983	Detoxification	gaLECtin	Galectin	0.22	1	0
R07B1.2	lec-7	1.63398	20.5326	2.531	4.96146	6.99656e-07	5.25545e-05	WBGene00002270	X:9852072-9852925	Detoxification	gaLECtin	Galectin	0.22	1	1
Y38F2AR.12		5.04758	35.1206	1.93988	4.77448	1.8017e-06	0.000116113	WBGene00021430	IV:2399485-2412408	Detoxification	Y38F2AR.12	Lectin	0.037	5	1	1,2,3
F14B8.5		6.70707	17.9096	0.982175	3.58466	0.000337513	0.00698722	WBGene00017447	X:6924744-6928657	Detoxification	F14B8.5	Lectin	0.037	0	1
F48B9.1		0.953206	7.52111	2.06564	3.66762	0.000244818	0.00549826	WBGene00018587	X:2180891-2185848	Detoxification	F48B9.1	Lectin	0.037	0	0
F13B10.1	tir-1	11.0039	62.829	1.74217	7.57381	3.61933e-14	1.05884e-11	WBGene00006575	III:3869569-3901443	Detoxification	TIR (Toll and Interleukin 1 Receptor) domain protein			4	2
F23H12.8	fipr-1	14.5661	123.356	2.13638	4.07762	4.54985e-05	0.00157327	WBGene00009096	V:12358624-12363669	Detoxification	FIP (Fungus-Induced Protein) Related			2	1
F23H12.9	fipr-2	29.0243	286.927	2.29109	5.01624	5.26929e-07	4.09641e-05	WBGene00009097	V:12363731-12369515	Detoxification	FIP (Fungus-Induced Protein) Related			2	0
F08F8.1	numr-2	0.564545	6.77076	2.48435	4.03144	5.54352e-05	0.00179149	WBGene00017267	III:7364532-7366423	Detoxification	NUclear localized Metal Responsive			1	0
T22H6.5	abf-5	12.9766	73.8193	1.73847	3.37502	0.000738114	0.0121027	WBGene00000016	X:12705543-12813868	Detoxification	AntiBacterial Factor related			1	0
T22H6.7	abf-6	7.12155	35.7393	1.61313	3.06255	0.00219459	0.0262619	WBGene00000017	X:12705543-12813868	Detoxification	AntiBacterial Factor related			1	0
F08F8.5	numr-1	1.49859	16.4753	2.39734	4.1673	3.08227e-05	0.00116352	WBGene00017270	III:7362544-7363390	Detoxification	NUclear localized Metal Responsive			0	0
T27E4.4	fip-2	26.1305	202.115	2.04573	4.20705	2.58725e-05	0.00101276	WBGene00020862	V:9067951-9068427	Detoxification	Fungus-Induced Protein			0	0
F59A6.8	msp-71	1.67494	16.3381	2.27772	3.44322	0.000574831	0.0101596	WBGene00003460	II:5012858-5013260	Development	Major Sperm Protein	Major sperm protein	1e-06	5	1
C10H11.7		0.301216	2.15034	1.96555	2.85113	0.00435648	0.0427646	WBGene00015696	I:4719789-4721099	Development	C10H11.7	Major sperm protein	1e-06	4	2
R13H9.2	msp-57	37.5276	174.752	1.53829	3.29293	0.000991491	0.014825	WBGene00003450	IV:5062532-5062987	Development	Major Sperm Protein	Major sperm protein	1e-06	4	0
ZK1248.6	msp-64	12.0723	57.0043	1.55221	2.87238	0.00407394	0.0406007	WBGene00003457	II:5809891-5810310	Development	Major Sperm Protein	Major sperm protein	1e-06	4	1
C25D7.1		1.38239	11.4674	2.11569	3.2104	0.00132551	0.0183166	WBGene00007714	V:15036277-15036805	Development	C25D7.1	Major sperm protein	1e-06	3	1
F21H7.5		5.20581	25.7978	1.60051	3.18521	0.00144647	0.0195388	WBGene00009031	V:16237512-16238795	Development	F21H7.5	Major sperm protein	1e-06	3	0
ZK1251.6	msp-76	37.562	148.685	1.37584	2.9363	0.00332154	0.0351672	WBGene00003463	IV:9688958-9689413	Development	Major Sperm Protein	Major sperm protein	1e-06	3	1
ZK354.5	msp-51	32.3927	150.275	1.53453	3.23475	0.00121748	0.0171651	WBGene00003444	IV:5294910-5295364	Development	Major Sperm Protein	Major sperm protein	1e-06	3	1
F44D12.3		17.2203	77.4231	1.5032	2.92841	0.00340699	0.0359351	WBGene00009680	IV:10022232-10022677	Development	msd-1	Major sperm protein	1e-06	3	1
C09B9.6	msp-55	21.2569	97.7674	1.52591	3.06605	0.00216906	0.0260545	WBGene00003448	IV:5055582-5056039	Development	Major Sperm Protein	Major sperm protein	1e-06	2	0
C33F10.9	msp-40	25.0103	112.96	1.50775	3.098	0.00194834	0.0242279	WBGene00003435	II:4825367-4825833	Development	Major Sperm Protein	Major sperm protein	1e-06	2	0
F13A7.1		2.02597	11.0198	1.69365	3.04832	0.00230124	0.0272738	WBGene00008724	V:16376212-16377899	Development	F13A7.1	Major sperm protein	1e-06	2	0
F26G1.7	msp-3	15.2026	66.6087	1.47737	2.85588	0.0042918	0.0422791	WBGene00003424	II:4785848-4786303	Development	Major Sperm Protein	Major sperm protein	1e-06	2	0
F32B6.6	msp-77	28.4981	126.419	1.48976	3.06642	0.00216641	0.0260508	WBGene00003464	IV:9894567-9895005	Development	Major Sperm Protein	Major sperm protein	1e-06	2	0
F58A6.9		7.11546	40.1923	1.73141	2.97854	0.00289621	0.0318942	WBGene00019026	II:5158574-5158949	Development	Major Sperm Protein	Major sperm protein	1e-06	2	0
K05F1.9		1.31139	16.9695	2.56033	4.2963	1.73674e-05	0.000736923	WBGene00019410	II:5799710-5801121	Development	K05F1.9	Major sperm protein	1e-06	2	0
K07F5.1	msp-81	31.3893	130.704	1.42647	2.98977	0.00279189	0.0311777	WBGene00003467	IV:9835970-9836425	Development	Major Sperm Protein	Major sperm protein	1e-06	2	0
K07F5.9	ssp-10	16.7145	63.4247	1.33358	2.9816	0.00286742	0.031687	WBGene00006039	IV:9850618-9851043	Development	Sperm-Specific family, class P	Major sperm protein	1e-06	2	1
K08F4.8	msp-38	12.8888	61.9407	1.56982	2.99234	0.00276847	0.0310097	WBGene00003434	IV:10143282-10143746	Development	Major Sperm Protein	Major sperm protein	1e-06	2	1
R05F9.13	msp-31	24.6502	100.168	1.40206	2.85931	0.00424558	0.041898	WBGene00003429	II:4914480-4925234	Development	Major Sperm Protein	Major sperm protein	1e-06	2	0
T27A3.3	ssp-16	4.697	30.8264	1.88145	3.21708	0.00129503	0.0180411	WBGene00006044	I:6102033-6102467	Development	Sperm-Specific family, class P	Major sperm protein	1e-06	2	0
Y48B6A.5		0.72901	4.97879	1.92125	3.21433	0.00130749	0.0181239	WBGene00012979	II:14172739-14175077	Development	Y48B6A.5	Major sperm protein	1e-06	2	0
ZK354.1	msp-65	21.1094	87.5847	1.42289	2.84449	0.00444823	0.0433591	WBGene00003458	IV:5316476-5316933	Development	Major Sperm Protein	Major sperm protein	1e-06	2	1
ZK354.11	msp-59	36.1894	162.294	1.50064	3.19161	0.00141481	0.0193105	WBGene00003452	IV:5312678-5313135	Development	Major Sperm Protein	Major sperm protein	1e-06	2	1
ZK354.4	msp-113	22.4212	95.7845	1.45209	3.53811	0.000403006	0.00797902	WBGene00003468	IV:5297915-5298372	Development	Major Sperm Protein	Major sperm protein	1e-06	2	1
F26G1.8	msp-42	0.457772	7.32027	2.77203	3.308	0.000939653	0.0143097	WBGene00003437	II:4787146-4787508	Development	Major Sperm Protein	Major sperm protein	1e-06	2	0
C04G2.4	msp-36	35.2996	148.466	1.43648	3.04303	0.00234207	0.0275376	WBGene00003432	IV:10095371-10095823	Development	Major Sperm Protein	Major sperm protein	1e-06	1	0
C15H11.1		1.75751	15.4184	2.17166	3.27093	0.00107195	0.0157319	WBGene00007613	V:14393836-14394443	Development	C15H11.1	Major sperm protein	1e-06	1	0
C36H8.1		1.5078	11.1579	2.0015	3.61823	0.00029663	0.00632336	WBGene00007987	IV:12743007-12744707	Development	C36H8.1	Major sperm protein	1e-06	1	0
F36H12.7	msp-19	36.4791	168.587	1.53071	3.26539	0.00109314	0.015948	WBGene00003426	IV:5260542-5260999	Development	Major Sperm Protein	Major sperm protein	1e-06	1	0
F52F12.8		0.467634	4.98531	2.36656	3.23387	0.00122126	0.0171966	WBGene00009941	I:9923625-9924274	Development	F52F12.8	Major sperm protein	1e-06	1	0
F53B6.4		4.66407	22.3592	1.56735	3.07038	0.00213787	0.0257913	WBGene00009959	I:8947325-8948703	Development	F53B6.4	Major sperm protein	1e-06	1	1
F58E6.5		2.08571	13.0178	1.83121	3.30269	0.000957624	0.0144645	WBGene00010254	V:9753396-9754550	Development	F58E6.5	Major sperm protein	1e-06	1	0
K07F5.2	msp-10	19.6801	88.2091	1.5001	2.95666	0.00310994	0.0335825	WBGene00003425	IV:9837605-9838039	Development	Major Sperm Protein	Major sperm protein	1e-06	1	0
R13H9.4	msp-53	24.6455	118.727	1.57223	3.29091	0.000998638	0.0149018	WBGene00003446	IV:5064630-5065143	Development	Major Sperm Protein	Major sperm protein	1e-06	1	1
T13F2.10	msp-79	28.0574	111.264	1.37765	2.82902	0.00466912	0.0448825	WBGene00003466	IV:9766718-9767161	Development	Major Sperm Protein	Major sperm protein	1e-06	1	0
T22B3.3		1.34099	13.1343	2.28182	3.67047	0.000242106	0.00546496	WBGene00011911	IV:11703150-11703754	Development	T22B3.3	Major sperm protein	1e-06	1	0
W03F11.3	dct-9	0.410719	5.74686	2.6385	3.70839	0.000208578	0.00491263	WBGene00021006	I:2233751-2234907	Development	DAF-16/FOXO Controlled, germline Tumor affecting	Major sperm protein	1e-06	1	0
Y59E9AR.1		30.9804	137.74	1.49201	3.02352	0.00249852	0.0287835	WBGene00021997	IV:5249416-5249809	Development	Major Sperm Protein	Major sperm protein	1e-06	1	0
Y59E9AR.7		28.7778	126.459	1.48031	3.04279	0.00234399	0.0275456	WBGene00022002	IV:5241352-5241783	Development	Major Sperm Protein	Major sperm protein	1e-06	1	0
ZK546.3		4.83129	29.9396	1.82407	3.06799	0.00215503	0.0259561	WBGene00022760	II:4938041-4941137	Development	ZK546.3	Major sperm protein	1e-06	1	0
F44D12.7	msd-3	19.1124	89.8399	1.54769	2.84539	0.00443577	0.0432756	WBGene00009684	IV:10035609-10035939	Development	msd-3	Major sperm protein	1e-06	1	0
F36D3.4		1.38798	9.39519	1.91235	3.31233	0.000925207	0.0141772	WBGene00009470	V:16516447-16517677	Development	F36D3.4	Major sperm protein	1e-06	0	0
F42A9.7		0.65354	6.35362	2.27438	3.5301	0.000415405	0.00813755	WBGene00018336	IV:8616040-8617061	Development	F42A9.7	Major sperm protein	1e-06	0	0
K05F1.2	msp-142	8.29139	52.6062	1.84762	3.38429	0.000713619	0.0117705	WBGene00003469	II:5797860-5798307	Development	Major Sperm Protein	Major sperm protein	1e-06	0	0
K07F5.3	msp-56	16.9915	71.7851	1.44096	2.88356	0.00393206	0.0394875	WBGene00003449	IV:9841415-9841924	Development	Major Sperm Protein	Major sperm protein	1e-06	0	1
Y23H5A.4		0.140125	1.99566	2.6562	3.64759	0.000264709	0.00581576	WBGene00021271	I:2617560-2620426	Development	Y23H5A.4	Major sperm protein	1e-06	0	0
F55C5.2		0.510263	4.7428	2.22946	3.40885	0.000652372	0.011064	WBGene00010091	V:12264373-12265481	Development	F55C5.1	Major sperm protein	1e-06	0	0
ZK354.10	msp-58	7.22264	40.1156	1.71454	2.92595	0.00343406	0.0360836	WBGene00003451	IV:5308452-5308814	Development	Major Sperm Protein	Major sperm protein	1e-06	0	0
C03C11.2	fog-3	0.275592	8.49269	3.42804	5.10611	3.28866e-07	2.67839e-05	WBGene00001483	I:10016766-10018104	Development	Feminization Of Germline			6	1
F47B8.11	sss-2	2.73592	24.6611	2.19876	4.07276	4.64599e-05	0.00159412	WBGene00006057	V:14345986-14346976	Development	Sperm-Specific family, class S			6	0
F54C1.9	sst-20	1.18826	8.55067	1.97352	3.23441	0.00121896	0.0171751	WBGene00006058	I:5006745-5007991	Development	Sperm Specific Transcript			5	2
W01A11.3	unc-83	23.9773	52.9992	0.793169	3.00562	0.0026504	0.0300046	WBGene00006815	V:6465047-6487866	Development	UNCoordinated			4	1
K04H4.6	crn-6	9.66064	40.9706	1.44479	4.05855	4.93777e-05	0.00167103	WBGene00000799	III:9367145-9370289	Development	Cell-death-Related Nuclease			4	0
ZK524.1	spe-4	0.433255	4.22188	2.27671	3.69111	0.000223274	0.00515502	WBGene00004958	I:7454664-7456883	Development	defective SPErmatogenesis			3	3
B0240.2	spe-42	0.046082	0.506619	2.39734	3.28031	0.00103692	0.0153494	WBGene00007117	V:11733522-11736947	Development	defective SPErmatogenesis			2	0
B0412.2	daf-7	2.79626	12.4291	1.49176	2.89579	0.00378211	0.0383804	WBGene00000903	III:811820-813757	Development	abnormal DAuer Formation			2	0
C24B9.9	dod-3	6.46565	47.6439	1.99725	3.70389	0.000212318	0.00496392	WBGene00016052	V:2730508-2731096	Development	Downstream Of DAF-16 (regulated by DAF-16)			2	0
C28H8.6	pxl-1	24.726	101.716	1.41433	4.9231	8.5186e-07	6.14943e-05	WBGene00016197	III:5889668-5895956	Development	PaXiLlin homolo			2	0
C31H1.6	lntl-1	11.8599	39.8379	1.21166	3.34825	0.000813231	0.0129153	WBGene00016289	IV:5800330-5807078	Development	LIN-24 (Twenty-four) Like			2	0
C46H11.4	lfe-2	18.983	43.0463	0.818732	3.07496	0.00210532	0.0254954	WBGene00002979	I:5023888-5041157	Development	Let-23 Fertility effector/regulator			2	1
T14F9.4	peb-1	4.50215	16.5118	1.29952	3.0475	0.00230754	0.0272903	WBGene00003968	X:2215623-2218982	Development	Pharyngeal Enhancer Binding			2	1
T28H11.1	ssq-4	8.87212	44.1733	1.60521	3.42056	0.000624923	0.010771	WBGene00006053	IV:5016470-5017752	Development	Sperm-Specific family, class Q			2	1
T28H11.5	ssq-2	6.55637	25.2472	1.34828	2.79192	0.00523971	0.0486023	WBGene00006051	IV:4996131-4997543	Development	Sperm-Specific family, class Q			2	0
ZC477.1	ssq-3	2.39295	13.5844	1.7364	3.19264	0.0014098	0.019254	WBGene00006052	IV:7111615-7112844	Development	Sperm-Specific family, class Q			2	1
F32B6.5	sss-1	9.41347	38.7529	1.41506	2.90272	0.00369935	0.0378167	WBGene00006056	IV:9892710-9893721	Development	Sperm-Specific family, class S			1	1
F38B2.1	ifa-1	24.168	60.8211	0.922907	3.02021	0.00252602	0.02901	WBGene00002050	X:11269824-11275411	Development	Intermediate Filament, A			1	0
K02B12.4	axl-1	1.17206	4.29421	1.2985	2.84572	0.00443114	0.0432493	WBGene00010497	I:8513893-8526614	Development	AXin-Like			1	0
R03A10.6	sprr-1	0.337296	1.54273	1.52035	2.81815	0.00483011	0.0461111	WBGene00010986	X:15461764-15470680	Development	Sex Peptide Receptor (Drosophila) Related			1	0
T25C12.1	lin-14	14.1215	45.2357	1.16419	3.34211	0.000831429	0.0130367	WBGene00003003	X:11468425-11484193	Development	abnormal cell LINeage			1	1
W01F3.3	mlt-11	6.56701	16.6844	0.932416	4.17384	2.99503e-05	0.00114026	WBGene00012186	V:20667173-20678637	Development	MoLTing defective			1	1
Y113G7A.10	spe-19	0.0557918	1.18947	3.05964	4.65364	3.26131e-06	0.000192339	WBGene00013747	V:20040889-20047361	Development	defective SPErmatogenesis			1	1
ZK617.3	spe-17	0.361161	4.09088	2.42719	3.32983	0.00086899	0.0134924	WBGene00004971	IV:12013419-12014019	Development	defective SPErmatogenesis			1	0
R05H5.2	cdc-25.4	0.116626	1.35988	2.45618	3.36586	0.000763049	0.0123837	WBGene00000389	II:10188232-10190871	Development	Cell Division Cycle related			1	0
F48C1.7	spe-11	1.8231	12.5724	1.93097	3.42409	0.000616867	0.0106901	WBGene00004965	I:5330578-5332178	Development	defective SPErmatogenesis			0	0
C32H11.12	dod-24	144.795	5328.63	3.60553	11.909	0	0	WBGene00007875	IV:12940109-12941336	Extracellular matrix	Downstream Of DAF-16 (regulated by DAF-16)	Cub-like region	1.2e-14	7	3	1,2
C29F3.7		15.0438	226.527	2.7119	7.64056	2.15383e-14	6.74483e-12	WBGene00007807	V:15354809-15357549	Extracellular matrix	C29F3.7	Cub-like region	1.2e-14	5	1
H20E11.2		0.204524	32.3479	5.06362	7.95549	1.77636e-15	7.181e-13	WBGene00019214	IV:6827760-6829629	Extracellular matrix	H20E11.2	Cub-like region	1.2e-14	5	2	1,2
H20E11.3		4.14024	129.201	3.44062	7.90708	2.66454e-15	1.02144e-12	WBGene00019215	IV:6824877-6826745	Extracellular matrix	H20E11.3	Cub-like region	1.2e-14	4	2	1,2
F20G2.5		0.699229	8.65485	2.5159	4.36614	1.26463e-05	0.000564613	WBGene00008988	V:13771488-13773681	Extracellular matrix	F20G2.5	Cub-like region	1.2e-14	3	0
F35E12.6		26.6097	511.605	2.95628	6.39274	1.62937e-10	2.85255e-08	WBGene00009430	V:13734098-13736228	Extracellular matrix	F35E12.6	Cub-like region	1.2e-14	3	1
F35E12.8		4.38932	47.8753	2.38943	4.97432	6.54769e-07	4.96864e-05	WBGene00009432	V:13749165-13751902	Extracellular matrix	F35E12.8	Cub-like region	1.2e-14	3	1	2
F55G11.2		7.6936	3431.02	6.10022	16.2983	0	0	WBGene00010123	IV:12967415-12969257	Extracellular matrix	F55G11.2	Cub-like region	1.2e-14	3	3	1,2
K08D8.6		35.1847	158.571	1.50559	3.45386	0.000552624	0.00990091	WBGene00010660	IV:12887027-12890476	Extracellular matrix	K08D8.6	Cub-like region	1.2e-14	3	1
K10D11.1	dod-17	4.76968	1543.4	5.77946	8.58599	0	0	WBGene00010745	IV:12976260-12978312	Extracellular matrix	Downstream Of DAF-16 (regulated by DAF-16)	Cub-like region	1.2e-14	3	2	1,2
C32H11.3		1.32751	100.021	4.32208	7.97365	1.55431e-15	6.52049e-13	WBGene00007866	IV:12918578-12920188	Extracellular matrix	C32H11.3	Cub-like region	1.2e-14	2	2	1,2
C32H11.4		18.3638	5449.24	5.69285	17.411	0	0	WBGene00007867	IV:12921255-12923258	Extracellular matrix	C32H11.4	Cub-like region	1.2e-14	2	2	1,2
F35E12.7	dct-17	2.83465	217.455	4.34007	14.1624	0	0	WBGene00009431	V:13727741-13730757	Extracellular matrix	DAF-16/FOXO Controlled, germline Tumor affecting	Cub-like region	1.2e-14	2	3	1
F53C11.1		9.66441	56.012	1.75712	3.8816	0.00010377	0.00290583	WBGene00009971	V:13775730-13777751	Extracellular matrix	F53C11.1	Cub-like region	1.2e-14	2	0
F55G11.7		0.0001	2.59628	10.1644	0	0.000861317	0.0134201	WBGene00010127	IV:12960403-12962088	Extracellular matrix	F55G11.7	Cub-like region	1.2e-14	2	0	1,2
F55G11.8		12.386	386.624	3.44089	7.20728	5.70877e-13	1.42617e-10	WBGene00010128	IV:12962775-12964592	Extracellular matrix	F55G11.8	Cub-like region	1.2e-14	2	2	1,2
K08D8.3		2.98546	18.1176	1.80313	3.60028	0.000317871	0.00666121	WBGene00010657	IV:12903942-12906592	Extracellular matrix	K08D8.3	Cub-like region	1.2e-14	2	0
K10D11.6		1.73129	29.7761	2.84484	5.52167	3.35786e-08	3.5051e-06	WBGene00010750	IV:12986691-12989401	Extracellular matrix	K10D11.6	Cub-like region	1.2e-14	2	0
ZK896.4		4.10852	21.8055	1.6691	3.36462	0.0007665	0.0124215	WBGene00014135	IV:12880634-12883114	Extracellular matrix	ZK896.4	Cub-like region	1.2e-14	2	0	1,2
C17H12.6		3.0428	205.484	4.21259	8.05107	8.88178e-16	3.79765e-13	WBGene00015932	IV:6821325-6822473	Extracellular matrix	C17H12.6	Cub-like region	1.2e-14	1	1	1,2
C32H11.1		0.0775031	104.054	7.20235	11.025	0	0	WBGene00007864	IV:12912757-12914937	Extracellular matrix	C32H11.1	Cub-like region	1.2e-14	1	1
F35E12.5		147.662	769.71	1.65109	3.38644	0.000708059	0.0117048	WBGene00009429	V:13736987-13738452	Extracellular matrix	F35E12.5	Cub-like region	1.2e-14	1	0	1
K08D8.4		3.02543	8.86327	1.07486	3.21526	0.00130327	0.0181106	WBGene00010658	IV:12907436-12909966	Extracellular matrix	K08D8.4	Cub-like region	1.2e-14	1	0
K10D11.3		0.662243	8.76535	2.58293	4.69633	2.64871e-06	0.000161347	WBGene00010747	IV:12982087-12986056	Extracellular matrix	K10D11.3	Cub-like region	1.2e-14	1	0
F55G11.6		0.0001	40.1717	12.9035	0	0.000562442	0.0100283	WBGene00010126	IV:12957997-12959562	Extracellular matrix	F55G11.6	Cub-like region	1.2e-14	1	1
C49G7.7		0.121027	1.02815	2.1395	3.0436	0.00233769	0.0275006	WBGene00016785	V:4034460-4038039	Extracellular matrix	C49G7.7	Cub-like region	1.2e-14	0	0
F55G11.4		182.944	857.368	1.54469	3.08925	0.0020066	0.0247036	WBGene00010124	IV:12973603-12975565	Extracellular matrix	F55G11.4	Cub-like region	1.2e-14	0	0	1,2
K10D11.5		6.72642	56.7225	2.13213	4.57045	4.86686e-06	0.000263926	WBGene00010749	IV:12989652-12991772	Extracellular matrix	K10D11.5	Cub-like region	1.2e-14	0	0
C29E4.1	col-90	0.154562	28.1995	5.20646	7.79666	6.43929e-15	2.23705e-12	WBGene00000665	III:7948767-7951845	Extracellular matrix	COLlagen	Nematode cuticle collagen, N terminal	6.5e-07	4	0
B0222.6	col-144	34.9204	143.131	1.41069	3.25103	0.00114986	0.0165476	WBGene00000717	V:9159615-9160637	Extracellular matrix	COLlagen	Nematode cuticle collagen, N terminal	6.5e-07	3	2
F33D11.3	col-54	0.679152	7.27257	2.37102	3.80204	0.000143511	0.00372761	WBGene00000631	I:5842716-5844060	Extracellular matrix	COLlagen	Nematode cuticle collagen, N terminal	6.5e-07	3	1
F57B7.3	col-156	0.548919	3.39452	1.82197	2.79815	0.00513958	0.0480747	WBGene00000729	V:11446629-11450335	Extracellular matrix	COLlagen	Nematode cuticle collagen, N terminal	6.5e-07	3	1
T10E10.5	col-169	5.9434	32.0476	1.68494	3.34899	0.000811071	0.0128994	WBGene00000742	X:6329117-6330085	Extracellular matrix	COLlagen	Nematode cuticle collagen, N terminal	6.5e-07	3	1
ZK863.2	col-37	0.0001	5.50073	10.9152	5.53677	3.08095e-08	3.2776e-06	WBGene00000614	V:3268686-3269504	Extracellular matrix	COLlagen	Nematode cuticle collagen, N terminal	6.5e-07	3	1
B0024.1	col-149	0.42968	15.7873	3.60392	5.86591	4.46671e-09	5.74063e-07	WBGene00000722	V:10289691-10292839	Extracellular matrix	COLlagen	Nematode cuticle collagen, N terminal	6.5e-07	2	1
C01B12.1	sqt-2	1.84559	26.669	2.6707	4.94424	7.64404e-07	5.62774e-05	WBGene00005017	II:23329-28418	Extracellular matrix	SQuaT	Nematode cuticle collagen, N terminal	6.5e-07	2	0
C31H2.2	dpy-8	0.742541	12.6656	2.83657	5.07754	3.82358e-07	3.05804e-05	WBGene00001070	X:5148646-5150445	Extracellular matrix	DumPY : shorter than wild-type	Nematode cuticle collagen, N terminal	6.5e-07	2	1
C34H4.4	col-107	17.3201	79.4157	1.52283	4.00371	6.23564e-05	0.00196378	WBGene00000681	IV:1546939-1550239	Extracellular matrix	COLlagen	Nematode cuticle collagen, N terminal	6.5e-07	2	0
F30B5.1	dpy-13	8.24952	70.0135	2.13853	4.45487	8.39422e-06	0.000403976	WBGene00001074	IV:4235606-4236699	Extracellular matrix	DumPY : shorter than wild-type	Nematode cuticle collagen, N terminal	6.5e-07	2	0
F32G8.5	col-152	0.049459	1.18635	3.17749	2.88496	0.00391461	0.0394013	WBGene00000725	V:10560893-10562162	Extracellular matrix	COLlagen	Nematode cuticle collagen, N terminal	6.5e-07	2	0
F38A3.2	ram-2	26.6351	105.888	1.38015	3.15777	0.0015898	0.0209529	WBGene00004300	II:11015510-11016765	Extracellular matrix	abnormal RAy Morphology	Nematode cuticle collagen, N terminal	6.5e-07	2	0
T13B5.4	col-40	0.0339566	1.73082	3.93127	3.61358	0.000302003	0.00638889	WBGene00000617	II:1104615-1106929	Extracellular matrix	COLlagen	Nematode cuticle collagen, N terminal	6.5e-07	2	0
Y41E3.2	dpy-4	8.36445	63.1783	2.02197	4.21217	2.52925e-05	0.000995316	WBGene00001066	IV:14981568-14996276	Extracellular matrix	DumPY : shorter than wild-type	Nematode cuticle collagen, N terminal	6.5e-07	2	1
B0222.7	col-145	4.97372	24.1397	1.57969	3.03257	0.00242484	0.0281535	WBGene00000718	V:9162024-9162979	Extracellular matrix	COLlagen	Nematode cuticle collagen, N terminal	6.5e-07	1	1
C29F4.1	col-125	23.8481	100.707	1.44051	3.24835	0.00116077	0.0166079	WBGene00000699	IV:11225474-11226489	Extracellular matrix	COLlagen	Nematode cuticle collagen, N terminal	6.5e-07	1	1
F27C1.8	dpy-5	9.45476	84.3069	2.18795	5.21675	1.8209e-07	1.56922e-05	WBGene00001067	I:5432160-5433059	Extracellular matrix	DumPY : shorter than wild-type	Nematode cuticle collagen, N terminal	6.5e-07	1	0
F29B9.9	col-111	1.80999	10.3454	1.74322	3.0824	0.00205336	0.0250161	WBGene00000685	IV:4653373-4657578	Extracellular matrix	COLlagen	Nematode cuticle collagen, N terminal	6.5e-07	1	0
M110.1	col-76	10.8004	64.3654	1.78499	3.99794	6.38957e-05	0.00200093	WBGene00000652	II:8204271-8207504	Extracellular matrix	COLlagen	Nematode cuticle collagen, N terminal	6.5e-07	1	1
T01B7.7	rol-6	2.14867	29.0649	2.60468	4.93784	7.89914e-07	5.79635e-05	WBGene00004397	II:8732981-8734246	Extracellular matrix	ROLler: helically twisted, animals roll when moving	Nematode cuticle collagen, N terminal	6.5e-07	1	0
T06E4.4	col-147	17.9013	64.8711	1.28753	2.83817	0.00453733	0.0440537	WBGene00000720	V:9632243-9633310	Extracellular matrix	COLlagen	Nematode cuticle collagen, N terminal	6.5e-07	1	0
T07H6.3	col-166	34.7395	137.195	1.37353	4.64215	3.44803e-06	0.00020069	WBGene00000739	X:6279633-6280978	Extracellular matrix	COLlagen	Nematode cuticle collagen, N terminal	6.5e-07	1	1
T10B10.1	col-41	0.116329	33.7924	5.67157	8.44556	0	0	WBGene00000618	X:15173823-15181387	Extracellular matrix	COLlagen	Nematode cuticle collagen, N terminal	6.5e-07	1	0
T10E10.2	col-167	15.2678	82.3605	1.68536	3.85985	0.000113457	0.00312977	WBGene00000740	X:6323254-6324475	Extracellular matrix	COLlagen	Nematode cuticle collagen, N terminal	6.5e-07	1	0
T10E10.6	col-170	5.50495	25.8613	1.5471	3.05229	0.00227101	0.0270453	WBGene00000743	X:6331577-6332644	Extracellular matrix	COLlagen	Nematode cuticle collagen, N terminal	6.5e-07	1	0
T21B4.2	col-85	0.126031	3.14901	3.21832	4.52534	6.02993e-06	0.000308916	WBGene00000660	II:12493614-12495021	Extracellular matrix	COLlagen	Nematode cuticle collagen, N terminal	6.5e-07	1	0
T21D12.2	dpy-9	0.751501	11.3192	2.71218	5.69031	1.26806e-08	1.47612e-06	WBGene00001071	IV:257381-259211	Extracellular matrix	DumPY : shorter than wild-type	Nematode cuticle collagen, N terminal	6.5e-07	1	1
T28C6.4	col-117	36.8223	202.096	1.70264	3.90643	9.36697e-05	0.00269774	WBGene00000691	IV:8822946-8824156	Extracellular matrix	COLlagen	Nematode cuticle collagen, N terminal	6.5e-07	1	0
T28C6.6	col-3	37.2762	204.297	1.70122	3.90057	9.59671e-05	0.00273556	WBGene00000594	IV:8824795-8825995	Extracellular matrix	COLlagen	Nematode cuticle collagen, N terminal	6.5e-07	1	0
T28F2.8	col-51	0.0304276	2.09833	4.23355	3.9063	9.37192e-05	0.00269567	WBGene00000628	I:3653959-3655331	Extracellular matrix	COLlagen	Nematode cuticle collagen, N terminal	6.5e-07	1	0
W01B6.7	col-2	0.0477266	3.7683	4.36889	4.03916	5.36425e-05	0.00175138	WBGene00000593	IV:10084413-10085410	Extracellular matrix	COLlagen	Nematode cuticle collagen, N terminal	6.5e-07	1	0
ZK1290.3	rol-8	2.46158	36.3254	2.69171	5.58297	2.36449e-08	2.57706e-06	WBGene00004398	II:7544037-7545264	Extracellular matrix	ROLler: helically twisted, animals roll when moving	Nematode cuticle collagen, N terminal	6.5e-07	1	1
B0222.8	col-10	39.4159	179.953	1.51853	3.49016	0.000482726	0.00898906	WBGene00000599	V:9164268-9165281	Extracellular matrix	COLlagen	Nematode cuticle collagen, N terminal	6.5e-07	0	0
B0491.2	sqt-1	3.59312	42.1542	2.46231	6.16914	6.86637e-10	1.04566e-07	WBGene00005016	II:11336607-11337752	Extracellular matrix	SQuaT	Nematode cuticle collagen, N terminal	6.5e-07	0	0
F11G11.10	col-17	3.60561	70.1101	2.96758	5.85715	4.70879e-09	5.94859e-07	WBGene00000606	II:4866422-4867561	Extracellular matrix	COLlagen	Nematode cuticle collagen, N terminal	6.5e-07	0	0
F11G11.12	col-73	13.1536	52.5391	1.38486	2.97954	0.00288685	0.0318226	WBGene00000649	II:4872084-4873114	Extracellular matrix	COLlagen	Nematode cuticle collagen, N terminal	6.5e-07	0	0
F41C6.5	col-173	0.427629	4.1962	2.28368	3.5444	0.000393508	0.00783983	WBGene00000746	X:6875120-6877488	Extracellular matrix	COLlagen	Nematode cuticle collagen, N terminal	6.5e-07	0	0
T10E10.1	col-168	11.4887	53.7648	1.54326	3.30484	0.000950314	0.0143932	WBGene00000741	X:6326148-6327333	Extracellular matrix	COLlagen	Nematode cuticle collagen, N terminal	6.5e-07	0	0
Y18H1A.13	col-46	0.172333	2.1099	2.50497	3.42021	0.00062573	0.0107765	WBGene00000623	I:741881-745456	Extracellular matrix	COLlagen	Nematode cuticle collagen, N terminal	6.5e-07	0	1
ZC373.7	col-176	1.14242	7.21769	1.84339	3.12987	0.00174885	0.0222703	WBGene00000749	X:10077545-10078671	Extracellular matrix	COLlagen	Nematode cuticle collagen, N terminal	6.5e-07	0	0
C39E9.2	scl-5	5.40221	91.7134	2.83186	5.50087	3.77931e-08	3.85455e-06	WBGene00008027	IV:13063971-13065126	Extracellular matrix	SCP-Like extracellular protein	SCP exxtracellular	0.15	1	1
F08E10.7	scl-24	0.0748539	2.4688	3.49595	3.19032	0.00142113	0.0193731	WBGene00008575	V:17486398-17487295	Extracellular matrix	SCP-Like extracellular protein	SCP exxtracellular	0.15	1	0
F09E8.5	scl-14	0.162405	6.16794	3.63703	4.44075	8.96459e-06	0.000425895	WBGene00008625	IV:13165483-13166723	Extracellular matrix	SCP-Like extracellular protein	SCP exxtracellular	0.15	1	1
F49E11.11	scl-3	7.33501	33.7222	1.5255	2.96488	0.00302796	0.0329534	WBGene00009896	IV:13059585-13060663	Extracellular matrix	SCP-Like extracellular protein	SCP exxtracellular	0.15	1	0
D2062.1		0.231819	2.02729	2.1685	2.92599	0.00343366	0.0360965	WBGene00017055	II:2631466-2633218	Extracellular matrix	D2062.1	SCP exxtracellular	0.15	0	0
C02F5.11	tsp-2	2.66785	16.6042	1.82838	3.25662	0.00112747	0.016278	WBGene00006628	III:8236837-8237814	Extracellular matrix	TetraSPanin family	Tetraspanin	0.027	4	0
C02F5.8	tsp-1	1.16855	10.9681	2.23923	3.78442	0.000154064	0.0039328	WBGene00006627	III:8237915-8239344	Extracellular matrix	TetraSPanin family	Tetraspanin	0.027	3	0
D2092.7	tsp-19	0.153856	1.81449	2.46754	3.44893	0.00056282	0.010027	WBGene00006645	I:6616304-6618543	Extracellular matrix	TetraSPanin family	Tetraspanin	0.027	2	1
Y9C9A.1		0.0809487	2.50801	3.43343	4.17065	3.03738e-05	0.00115441	WBGene00021176	IV:4963918-4965359	Extracellular matrix	Y9C9A.1	Vitelline membrane outer layer proteim	0.058	5	0
Y40B10B.1		0.0878762	5.40137	4.11848	5.08821	3.61463e-07	2.91188e-05	WBGene00021494	V:1960136-1961403	Extracellular matrix	Y40B10B.1	Vitelline membrane outer layer proteim	0.058	4	0
T02H6.7		0.371665	3.90031	2.35082	3.19542	0.0013963	0.0191165	WBGene00020177	II:682631-683326	Extracellular matrix	T02H6.7	Vitelline membrane outer layer proteim	0.058	3	0
Y57G11A.2		3.65437	21.6286	1.77809	3.69691	0.000218242	0.00507041	WBGene00013290	IV:14516987-14519501	Extracellular matrix	Y57G11A.2	Vitelline membrane outer layer proteim	0.058	1	0
C08G5.3		0.0374771	1.08623	3.36674	3.06601	0.00216938	0.0260442	WBGene00015616	II:743104-745134	Extracellular matrix	C08G5.3	Vitelline membrane outer layer proteim	0.058	0	0
Y54E2A.9		0.698786	5.97517	2.14602	3.22892	0.00124257	0.0174525	WBGene00013194	II:14785077-14785905	Extracellular matrix	Y54E2A.9	Vitelline membrane outer layer proteim	0.058	0	1
F16F9.2	dpy-6	0.564964	3.93974	1.94211	3.60552	0.000311527	0.00655298	WBGene00001068	X:8447213-8455580	Extracellular matrix	DumPY : shorter than wild-type			4	1
C23F12.1	fln-2	8.15152	29.3079	1.27965	4.05662	4.97872e-05	0.00168232	WBGene00016006	X:9397633-9427184	Extracellular matrix	FiLamiN (actin binding protein) Alpha			3	0
B0511.5	cutl-14	1.69679	16.2358	2.25848	4.05011	5.11927e-05	0.00170904	WBGene00015231	I:10628731-10633139	Extracellular matrix	CUTiclin-Like			2	0
C47G2.1	cut-1	0.0288892	1.21267	3.73711	3.42414	0.000616738	0.0106962	WBGene00000851	II:11269040-11271516	Extracellular matrix	CUTiclin			1	0
T22B3.1	dpy-20	0.089893	1.64712	2.90816	4.05144	5.09025e-05	0.0017019	WBGene00001079	IV:11696749-11699859	Extracellular matrix	DumPY : shorter than wild-type			1	1
C25A11.4	ajm-1	27.827	66.1976	0.866637	3.98182	6.8389e-05	0.00211189	WBGene00000100	X:9098282-9113555	Extracellular matrix	Apical Junction Molecule			1	0
Y48A6A.1	zig-5	1.41438	8.27212	1.7662	2.97006	0.00297743	0.032467	WBGene00006982	III:10951110-10953391	Extracellular matrix	IG-domain protein			1	0
T23G4.4	oac-48	0.152184	1.3879	2.21046	3.28441	0.00102196	0.0151786	WBGene00011960	IV:13673770-13677790	Metabolism	O-ACyltransferase homolog	Acyyltransferase	0.02	4	0
W07A12.7	rhy-1	8.40739	80.4826	2.25893	4.9858	6.17073e-07	4.76389e-05	WBGene00012324	II:9161299-9165685	Metabolism	Regulator of HYpoxia-inducible factor (hif-1)	Acyyltransferase	0.02	4	0	1
F37C4.3	oac-23	0.0553451	1.00488	2.89904	4.03962	5.35369e-05	0.0017505	WBGene00018143	IV:3881845-3884677	Metabolism	O-ACyltransferase homolog	Acyyltransferase	0.02	3	0
C31A11.1	oac-5	0.162151	3.50231	3.07265	4.80891	1.51756e-06	9.9827e-05	WBGene00007829	V:16292682-16295574	Metabolism	O-ACyltransferase homolog	Acyyltransferase	0.02	2	1
R03H4.6	bus-1	0.0370705	0.444598	2.48435	2.942	0.00326097	0.0346579	WBGene00019852	V:9022294-9024782	Metabolism	R03H4.6	Acyyltransferase	0.02	2	0
C06B3.2	oac-3	0.20858	1.81932	2.1659	3.34683	0.000817414	0.0128988	WBGene00007361	V:13899492-13902633	Metabolism	O-ACyltransferase homolog	Acyyltransferase	0.02	1	0
T27E4.6	oac-50	0.0162558	0.909819	4.0248	3.7035	0.000212642	0.00496627	WBGene00020864	V:9069840-9073504	Metabolism	O-ACyltransferase homolog	Acyyltransferase	0.02	1	0
E03H4.7	oac-13	0.039978	0.519424	2.56439	3.03789	0.00238241	0.0279085	WBGene00008475	I:12421227-12424400	Metabolism	O-ACyltransferase homolog	Acyyltransferase	0.02	0	0
F35E2.6	oac-19	0.127152	1.47051	2.44798	3.61411	0.000301377	0.00640001	WBGene00009413	I:11707807-11712187	Metabolism	O-ACyltransferase homolog	Acyyltransferase	0.02	0	1
F52F10.3	oac-31	0.156577	1.21714	2.05071	3.07127	0.00213152	0.0257846	WBGene00018707	V:1538353-1541825	Metabolism	O-ACyltransferase homolog	Acyyltransferase	0.02	0	0
T07D1.3		0.601507	4.12232	1.92473	2.78765	0.00530916	0.0490419	WBGene00020302	X:2442778-2443398	Metabolism	T07D1.3	Aldehyde dehydrogenase	0.14	5	0
F07E5.9		0.0518784	0.937995	2.89484	3.63948	0.000273187	0.00593748	WBGene00017214	II:2076156-2080527	Metabolism	F07E5.9	Aldehyde dehydrogenase	0.14	2	0
C08E8.4		1.83587	15.8859	2.15791	3.85466	0.00011589	0.00317326	WBGene00007440	V:18371811-18373497	Metabolism	C08E8.4	Aldehyde dehydrogenase	0.14	2	1
F55C5.1	ssp-35	4.49827	26.3509	1.76781	3.05663	0.00223843	0.0266859	WBGene00010083	V:12261781-12263823	Metabolism	F55B11.1	Aldehyde oxidase and xanthine dehydrogenase	0.033	2	0
F15E6.6		3.89298	16.5038	1.44442	3.20704	0.00134106	0.0184398	WBGene00017487	IV:4278863-4284113	Metabolism	F15E6.6	Aldehyde oxidase and xanthine dehydrogenase	0.033	0	0
R09E10.4		0.0592769	0.710925	2.48435	2.942	0.00326097	0.0347077	WBGene00011174	IV:10306144-10307895	Metabolism	R09E10.4	AMP-dependent synthetase and ligase	0.0099	4	0
ZK1127.2	acs-6	0.953783	5.22122	1.70005	3.00486	0.00265703	0.030049	WBGene00022849	II:7061940-7064718	Metabolism	ZK1127.2	AMP-dependent synthetase and ligase	0.0099	3	0
AH10.1	acs-10	0.68466	7.52706	2.39734	4.21277	2.52259e-05	0.00099622	WBGene00007082	V:14146487-14148763	Metabolism	AH10.1	AMP-dependent synthetase and ligase	0.0099	2	0	3
R09E10.3	acs-18	0.648604	5.8702	2.20282	3.91979	8.86251e-05	0.00257244	WBGene00011173	IV:10310761-10313641	Metabolism	R09E10.3	AMP-dependent synthetase and ligase	0.0099	2	1
C25G6.3		0.321788	2.64179	2.10532	3.33455	0.000854372	0.01334	WBGene00016108	X:1233088-1238899	Metabolism	C25G6.3	AMP-dependent synthetase and ligase	0.0099	1	1
F47G6.2	acs-16	0.957896	5.18756	1.68928	2.9734	0.0029452	0.032242	WBGene00018579	I:1471297-1479925	Metabolism	F47G6.2	AMP-dependent synthetase and ligase	0.0099	1	1
R07C3.4	acs-15	0.249444	1.62048	1.87124	2.93596	0.00332512	0.0351884	WBGene00019920	II:933042-936932	Metabolism	R07C3.4	AMP-dependent synthetase and ligase	0.0099	1	1
C46F4.2	acs-17	7.46147	22.4513	1.1016	3.24601	0.00117035	0.0166804	WBGene00016716	X:5937524-5942155	Metabolism	fatty Acid CoA Synthetase family	AMP-dependent synthetase and ligase	0.0099	0	0
D1009.1	acs-22	36.8359	97.1418	0.969699	2.78631	0.00533115	0.0492041	WBGene00017012	X:8931179-8939200	Metabolism	D1009.1	AMP-dependent synthetase and ligase	0.0099	0	0
C07G3.2	irg-1	0.727486	16.8844	3.14455	4.93246	8.11997e-07	5.9388e-05	WBGene00015574	V:3523584-3524573	Metabolism	C07G3.2	Cystathione beta-lyase		2	0	3
C17G10.5	lys-8	221.486	716.994	1.17471	3.10973	0.00187258	0.0235358	WBGene00003097	II:5586137-5593400	Metabolism	LYSozyme	Glycoside hydrolase	0.0051	4	1
K08F9.3		0.493105	5.15231	2.34648	3.65093	0.000261292	0.00575204	WBGene00010686	V:15142684-15143900	Metabolism	K08F9.3	Glycoside hydrolase	0.0051	3	0
Y22F5A.6	lys-3	0.645672	10.6228	2.80047	4.53705	5.70456e-06	0.000296344	WBGene00003092	V:10282174-10283419	Metabolism	LYSozyme	Glycoside hydrolase	0.0051	3	1
F26D10.9	atgp-1	19.1727	77.4401	1.39602	4.01671	5.90174e-05	0.00187724	WBGene00000224	IV:17269295-17272138	Metabolism	Amino acid Transporter GlycoProtein subunit	Glycoside hydrolase	0.0051	1	0
T01C4.1		0.0500451	0.675232	2.60213	3.76049	0.000169581	0.00423648	WBGene00020141	V:7123638-7128871	Metabolism	T01C4.1	Glycoside hydrolase	0.0051	1	0
C14C11.3	hex-2	11.6739	82.8758	1.95999	5.78648	7.18765e-09	8.87835e-07	WBGene00015767	V:5654430-5658671	Metabolism	HEXosaminidase	Glycoside hydrolase	0.0051	0	2
C33C12.3		8.36973	37.785	1.50729	4.17015	3.04404e-05	0.00115497	WBGene00016340	II:2176892-2181976	Metabolism		Glycoside hydrolase	0.0051	0	0
F56B6.4	gyg-1	23.7767	62.6737	0.969236	3.08698	0.00202198	0.0247969	WBGene00006863	X:3537628-3540928	Metabolism	Unidentified Vitellogenin-linked Transcript	Glycosyl transferase	0.036	1	0
F26H9.8	uggt-2	0.0967633	1.78175	2.91308	4.64162	3.45688e-06	0.00020068	WBGene00009178	I:9317726-9327203	Metabolism	F26H9.8	Glycosyl transferase	0.036	0	0
K09C8.4	lge-1	0.140813	1.12375	2.07699	3.02964	0.00244847	0.0283537	WBGene00010716	X:10966479-10969824	Metabolism	LARGE (mouse dystroglycan glycosylation) homolog	Glycosyl transferase	0.036	0	0
C26B9.5		28.2978	226.563	2.08024	4.66801	3.04128e-06	0.000181287	WBGene00016134	X:5329421-5332306	Metabolism	C26B9.5	Hydrolytic enzymes of the alpha/beta hydrolase fold		3	1	1
W02B12.4		3.59764	14.7789	1.41292	2.87602	0.00402723	0.0402433	WBGene00012202	II:11453895-11459272	Metabolism		Lipase	0.032	4	1
T07H6.1		1.91971	6.25573	1.18132	3.00972	0.00261493	0.0297089	WBGene00020330	X:6300097-6305176	Metabolism		Lipase	0.032	3	0
T28C12.4		10.77	28.0819	0.958361	3.12308	0.00178972	0.022661	WBGene00020891	V:6316914-6326373	Metabolism		Lipase	0.032	1	0
F25A2.1		1.1553	8.68502	2.01724	3.37068	0.000749832	0.0122406	WBGene00017764	V:1179605-1181550	Metabolism	F25A2.1	Lipase	0.032	1	0
K11E4.1		0.623807	4.65196	2.0092	3.14087	0.00168447	0.0218255	WBGene00010773	X:13714078-13716205	Metabolism	K11E4.1	Lipase	0.032	1	0
T01C3.4	fil-1	2.15769	92.8034	3.76145	7.22905	4.865e-13	1.24331e-10	WBGene00011321	V:14993885-14995178	Metabolism		Lipase	0.032	1	0
Y46H3A.4		0.667352	4.12486	1.82147	3.47048	0.000519522	0.00947584	WBGene00021600	V:1809553-1814126	Metabolism	Y46H3A.4	Lipase	0.032	1	0
Y54G2A.45		17.8098	350.023	2.97825	6.4207	1.35651e-10	2.45208e-08	WBGene00044488	IV:2805853-2809027	Metabolism	Y54G2A.45	Lipase	0.032	1	1
ZK262.3		0.953794	10.9418	2.4399	4.16578	3.10286e-05	0.00116733	WBGene00013950	V:18414316-18416827	Metabolism	Lipase ZK262.3	Lipase	0.032	1	0
B0238.1		2.04688	11.9075	1.76085	3.38664	0.000707532	0.0117048	WBGene00016863	V:5240753-5243120	Metabolism	Esterase CM06B1	Lipase	0.032	0	0	3
T02B5.1		0.0558982	0.689027	2.51175	3.45368	0.000553001	0.00989174	WBGene00011362	V:14163228-14166709	Metabolism		Lipase	0.032	0	0
ZK262.2		0.931017	11.1288	2.48101	4.28701	1.8109e-05	0.000761126	WBGene00013949	V:18410723-18412953	Metabolism	ZK262.2	Lipase	0.032	0	0
F40B5.2		9.69978	39.3511	1.40042	3.82648	0.00012999	0.00344482	WBGene00018226	X:8368479-8371550	Metabolism	F40B5.2	Matallophosphoesterase	1.6e-10	4	0
F21A3.2		7.18975	41.5029	1.75311	4.06884	4.72475e-05	0.0016112	WBGene00008992	V:15530757-15533939	Metabolism	F21A3.2	Matallophosphoesterase	1.6e-10	1	0
F20D6.11		7.84426	131.664	2.82047	6.93397	4.09184e-12	9.47687e-10	WBGene00017640	V:8196749-8199076	Metabolism	F20D6.11	Monodehydroascorbate/ferredoxin reductase		2	0	3
C31H1.5		0.751609	5.7002	2.02604	3.27844	0.00104381	0.0153899	WBGene00016288	IV:5794916-5796747	Metabolism	C31H1.5	Phospholipase	0.094	3	0
C26D10.5	eff-1	2.1231	5.67173	0.982617	2.8	0.00511019	0.0478803	WBGene00001159	II:8346621-8354634	Metabolism	Epithelial Fusion Failure	Phospholipase	0.094	1	1
Y65B4BR.1		7.12482	70.4135	2.2908	4.82352	1.41046e-06	9.3893e-05	WBGene00022040	I:562738-565184	Metabolism		Phospholipase	0.094	1	1
Y37D8A.23	unc-25	7.37478	20.6531	1.0298	3.2811	0.00103405	0.0153375	WBGene00006762	III:12942530-12949783	Metabolism	UNCoordinated	Pyridoxal phosphate-dependent transferase	0.088	2	0
B0222.4	tag-38	2.7594	13.2015	1.56532	3.09219	0.00198687	0.024515	WBGene00006418	V:9144589-9146874	Metabolism	Temporarily Assigned Gene name	Pyridoxal phosphate-dependent transferase	0.088	2	1
C05D2.4	bas-1	13.6886	57.1627	1.42934	4.02436	5.71308e-05	0.00183562	WBGene00000239	III:5612226-5614632	Metabolism	Biogenic Amine Synthesis related	Pyridoxal phosphate-dependent transferase	0.088	2	2	1,2
ZK1127.10	cth-2	152.377	1210.84	2.07271	5.28979	1.22458e-07	1.10232e-05	WBGene00022856	II:7055230-7057953	Metabolism	ZK1127.10	Pyridoxal phosphate-dependent transferase	0.088	2	0	1,2
C05D2.3		0.282325	3.05254	2.38067	3.70878	0.000208264	0.00491043	WBGene00015467	III:5614924-5617225	Metabolism	C05D2.3	Pyridoxal phosphate-dependent transferase	0.088	1	0
C12C8.2	cbl-1	22.7275	183.385	2.08801	5.85708	4.71086e-09	5.91758e-07	WBGene00007533	I:9327847-9330921	Metabolism	C12C8.2	Pyridoxal phosphate-dependent transferase	0.088	1	0	1,2
F42D1.2	tatn-1	64.5481	299.456	1.53456	4.9233	8.50981e-07	6.1631e-05	WBGene00009628	X:14790926-14792902	Metabolism	F42D1.2	Pyridoxal phosphate-dependent transferase	0.088	1	0
T01B11.2		36.4215	109.689	1.10249	3.51862	0.000433795	0.00840888	WBGene00020139	IV:8449330-8451753	Metabolism	Alanine--glyoxylate aminotransferase 2-like	Pyridoxal phosphate-dependent transferase	0.088	1	0
F49E2.1		3.24534	34.1816	2.35447	5.86025	4.62165e-09	5.87188e-07	WBGene00009885	X:9561779-9565916	Metabolism	Molybdenum cofactor biosynthesis protein 1			5	1	1
T05C12.10	qua-1	2.13744	9.38007	1.47898	3.11062	0.00186697	0.023492	WBGene00004264	II:8198733-8203936	Metabolism	QUAhog (hedgehog related)			5	1
F56H11.3	elo-7	0.294289	3.48048	2.47036	3.54995	0.000385307	0.00770405	WBGene00001245	IV:9529963-9531204	Metabolism	fatty acid ELOngation			4	1
ZK622.3	pmt-1	179.905	646.017	1.2784	6.01423	1.80741e-09	2.57603e-07	WBGene00022781	II:5278109-5282497	Metabolism	Phosphoethanolamine MethyTransferase			4	0
C48B4.1		15.4788	66.2713	1.45429	4.12183	3.75876e-05	0.0013589	WBGene00008167	III:9586515-9592097	Metabolism	Probable peroxisomal acyl-coenzyme A oxidase			3	0
F47B10.2	haly-1	18.0033	62.669	1.24731	2.90603	0.00366045	0.0375919	WBGene00009813	X:10892116-10896346	Metabolism	Probable histidine ammonia-lyase			3	0
T05A7.5	fut-6	2.13052	12.4813	1.76787	3.30532	0.000948675	0.0143782	WBGene00020222	II:4649081-4655922	Metabolism	FUcosyl Transferase			3	1
W02F12.2		3.85871	21.6824	1.72617	3.29713	0.000976785	0.0146347	WBGene00020947	V:6695198-6697635	Metabolism	Alkaline ceramidase			3	0
ZK54.2	tps-1	4.74702	11.5521	0.88935	3.00266	0.00267629	0.0301901	WBGene00006602	X:17467034-17474449	Metabolism	Trehalose 6-Phosphate Synthase			3	1
F37B12.2	gcs-1	49.5197	400.445	2.09021	6.51876	7.08906e-11	1.34716e-08	WBGene00001527	II:9035481-9038223	Metabolism	gamma GlutamylCysteine Synthetase			3	2	2
ZK1290.2	tph-1	0.390174	2.39845	1.81599	3.10524	0.00190123	0.023775	WBGene00006600	II:7549265-7553837	Metabolism	TryPtophan Hydroxylase			3	0
B0041.6	ptps-1	17.3772	238.075	2.61743	5.64041	1.69642e-08	1.89539e-06	WBGene00015010	I:4652143-4652907	Metabolism	Pyruvoyl TetrahydrobioPterin Synthase			2	1	1,2
C28H8.11		32.9881	95.5804	1.06382	3.93244	8.40864e-05	0.00247298	WBGene00016201	III:5917577-5920036	Metabolism	Tryptophan 2,3-dioxygenase			2	0
C33F10.7	lact-5	2.43108	8.00553	1.1918	3.12258	0.00179271	0.022673	WBGene00016355	II:4818559-4821552	Metabolism	beta-LACTamase domain containing			2	1
C50F4.2		0.243057	3.36851	2.62893	4.29732	1.72875e-05	0.000734933	WBGene00008230	V:9531791-9534510	Metabolism	Probable 6-phosphofructokinase			2	0
F23B2.12	pcp-2	14.267	216.173	2.71813	5.52776	3.24347e-08	3.41779e-06	WBGene00003957	IV:9160619-9165107	Metabolism	Prolyl Carboxy Peptidase like			2	1	1,2
K10H10.2	cysl-2	25.6004	150.884	1.7739	4.36896	1.24842e-05	0.000558499	WBGene00010759	II:14489704-14494417	Metabolism	Cysteine synthase			2	1	1,2
Y44A6D.5		0.41288	3.4974	2.13662	3.33575	0.000850688	0.0132918	WBGene00012855	V:20798180-20802963	Metabolism	Branched-chain-amino-acid aminotransferase			2	0
Y47D3A.30	elo-8	0.295873	2.04883	1.93509	3.04619	0.00231763	0.0273224	WBGene00001246	III:11230267-11234747	Metabolism	fatty acid ELOngation			2	0
Y87G2A.8	gpi-1	137.977	397.271	1.05753	3.55558	0.00037715	0.00759561	WBGene00013597	I:13576235-13581580	Metabolism	Glucose-6-Phosphate Isomerase			2	0
F14H8.1	obr-2	9.83813	27.4667	1.02671	2.81178	0.00492682	0.0466338	WBGene00008832	V:15011846-15014199	Metabolism	Oxysterol Binding protein (OSBP) Related			2	0	3
R07B7.4		0.55894	3.36173	1.79417	3.85684	0.000114861	0.00314899	WBGene00011088	V:12065937-12067935	Metabolism	Kynurenine 3-monooxygenase			2	1
F32G8.6	cat-4	29.1685	1845.68	4.14751	6.45158	1.10688e-10	2.03391e-08	WBGene00000298	V:10564850-10576392	Metabolism	abnormal CATecholamine distribution			1	0	1,2
F26A1.15	acbp-7	1.64492	16.988	2.33482	3.92769	8.57658e-05	0.00251241	WBGene00044603	III:4837696-4840986	Metabolism	Acyl-Coenzyme A Binding Protein			1	0
K01A2.2	far-7	4.7991	38.4859	2.08186	3.89376	9.87009e-05	0.00279556	WBGene00001391	II:319791-321106	Metabolism	Fatty Acid/Retinol binding protein			1	0
K03H1.1	gln-2	2.1369	12.4991	1.7663	3.24846	0.00116031	0.016612	WBGene00001603	III:9943138-9944660	Metabolism	GLutamiNe synthetase (glutamate-ammonia ligase)			1	1
T25C8.3	gln-4	0.197851	1.5226	2.04066	2.81173	0.00492757	0.0466211	WBGene00001605	III:13601639-13603036	Metabolism	GLutamiNe synthetase (glutamate-ammonia ligase)			1	0
M05D6.7	gbh-2	3.01797	14.5297	1.57161	2.97276	0.0029514	0.0322464	WBGene00001523	II:8485868-8508896	Metabolism	Gamma Butyrobetaine Hydroxylase			1	0
T13A10.11	sams-5	1.81007	10.9462	1.79963	4.22667	2.37171e-05	0.000948429	WBGene00006416	IV:6277418-6279515	Metabolism	S-adenosyl methionine synthase			0	0
F09B12.3		24.2905	93.976	1.35295	3.14248	0.00167524	0.0217312	WBGene00008607	X:15095254-15097874	Metabolism	Putative phospholipase B-like 2			0	0	1
F14E5.5	lips-10	6.05775	83.0677	2.61832	5.36374	8.15152e-08	7.5833e-06	WBGene00008803	II:8439080-8442083	Metabolism	LIPaSe related			0	0
Y38E10A.7	lips-15	28.4518	139.844	1.59232	3.61275	0.000302965	0.00640317	WBGene00012585	II:12605880-12606940	Metabolism	LIPaSe related			0	0
T05F1.8		0.837011	4.65841	1.71659	2.86292	0.00419758	0.0415165	WBGene00011493	I:9642360-9643784	Mitochondrial	T05F1.8	Mitochondrial substrate	0.021	3	0
C54G10.4		1.89191	8.22567	1.46967	3.79667	0.000146651	0.00378703	WBGene00008320	V:14647177-14658153	Mitochondrial	C54G10.4	Mitochondrial substrate	0.021	2	2
T01B11.4	ant-1.4	0.910485	12.2607	2.60018	4.36951	1.24524e-05	0.000559326	WBGene00020140	IV:8459203-8460259	Mitochondrial	Adenine Nucleotide Translocator	Mitochondrial substrate	0.021	2	0
C14C10.1		1.91067	15.8541	2.11597	3.81441	0.000136509	0.00357917	WBGene00007584	V:12588405-12589599	Mitochondrial	C14C10.1	Mitochondrial substrate	0.021	1	0
K01H12.2	ant-1.3	1.45356	19.326	2.58744	4.64305	3.433e-06	0.00020034	WBGene00010485	IV:9708167-9709279	Mitochondrial	Adenine Nucleotide Translocator	Mitochondrial substrate	0.021	1	0
C33F10.12		1.35466	7.43834	1.7031	2.99582	0.0027371	0.0307046	WBGene00016358	II:4836290-4837721	Mitochondrial	C33F10.12	Mitochondrial substrate	0.021	0	0
C55A6.4		5.47645	126.212	3.13751	6.41039	1.45151e-10	2.60266e-08	WBGene00008333	V:11516422-11517864	Mitochondrial	C55A6.4	NAD(P)-binding domain	0.063	4	0
B0035.5	gspd-1	67.9888	209.871	1.12715	3.63113	0.000282181	0.00608537	WBGene00007108	IV:11317386-11319920	Mitochondrial	Glucose-6-phosphate 1-dehydrogenase	NAD(P)-binding domain	0.063	3	0
C15H9.1	nnt-1	0.427594	3.79627	2.1836	3.88699	0.000101493	0.00285284	WBGene00003778	X:6122274-6128286	Mitochondrial	Nicotinamide Nucleotide Transhydrogenase	NAD(P)-binding domain	0.063	3	0
C55A6.6		2.73401	98.2654	3.5819	6.8674	6.53833e-12	1.45373e-09	WBGene00008335	V:11513683-11514716	Mitochondrial	C55A6.6	NAD(P)-binding domain	0.063	3	2	1,2,3
C55A6.7		5.20783	39.0369	2.01434	4.00138	6.29742e-05	0.00197764	WBGene00008336	V:11519313-11520463	Mitochondrial	C55A6.7	NAD(P)-binding domain	0.063	3	0	1
F20G2.2		35.291	212.936	1.79736	4.07736	4.55501e-05	0.00157261	WBGene00008986	V:13754991-13756390	Mitochondrial		NAD(P)-binding domain	0.063	3	1	1,2
T05C12.3	decr-1.3	0.461114	4.12467	2.1911	3.34032	0.000836805	0.0130933	WBGene00011467	II:8172159-8173469	Mitochondrial	Uncharacterized oxidoreductase	NAD(P)-binding domain	0.063	3	1
Y32H12A.3	dhs-9	14.1224	105.723	2.01306	4.9032	9.42878e-07	6.74082e-05	WBGene00000973	III:5364468-5368003	Mitochondrial	DeHydrogenases, Short chain	NAD(P)-binding domain	0.063	3	2
F35B12.3		7.78282	62.7038	2.0865	4.64539	3.39427e-06	0.000198601	WBGene00009383	V:11601097-11606480	Mitochondrial	DeHydrogenases, Short chain	NAD(P)-binding domain	0.063	2	0
F55E10.6		5.81245	28.1079	1.57605	3.20258	0.00136201	0.0186932	WBGene00018885	X:8344640-8346300	Mitochondrial	F55E10.6	NAD(P)-binding domain	0.063	2	0	1,2
K10H10.6		0.0478555	1.36312	3.34935	3.04834	0.00230113	0.0272871	WBGene00010762	II:14503199-14504822	Mitochondrial	K10H10.6	NAD(P)-binding domain	0.063	2	1
R05D8.7		0.60534	44.8206	4.30463	7.3216	2.45137e-13	6.56672e-11	WBGene00019885	V:2761820-2763178	Mitochondrial	R05D8.7	NAD(P)-binding domain	0.063	2	0
F52E1.2		2.77689	14.1851	1.63086	2.80723	0.00499698	0.0471374	WBGene00018692	V:8410606-8411748	Mitochondrial	F52E1.2	NAD(P)-binding domain	0.063	1	0
F13D11.4		3.74089	16.1838	1.46469	3.63875	0.000273968	0.00594864	WBGene00017429	X:5829369-5834815	Mitochondrial	F13D11.4	NAD(P)-binding domain	0.063	1	0
C06E4.3		0.265455	4.82859	2.90086	4.11652	3.84634e-05	0.00138381	WBGene00015532	IV:7260868-7262012	Mitochondrial		NAD(P)-binding domain	0.063	1	0
C47B2.6	gale-1	92.4492	281.731	1.11429	3.08837	0.00201255	0.0247085	WBGene00008132	I:12975172-12978769	Mitochondrial	UDP-GALactose 4-Epimerase	NAD(P)-binding domain	0.063	1	0
F08F3.4		33.0716	151.307	1.52064	3.51595	0.000438189	0.00844986	WBGene00017262	V:5410977-5412965	Mitochondrial	F08F3.4	NAD(P)-binding domain	0.063	1	0
K10H10.3	dhs-8	0.337294	37.5873	4.71347	7.81079	5.77316e-15	2.03747e-12	WBGene00000972	II:14497928-14499589	Mitochondrial	DeHydrogenases, Short chain	NAD(P)-binding domain	0.063	1	0	1,2
T05F1.10	dhs-4	2.33075	16.6454	1.96594	3.61176	0.000304131	0.0064156	WBGene00000968	I:9645688-9649208	Mitochondrial	DeHydrogenases, Short chain	NAD(P)-binding domain	0.063	1	0
W01C9.4	decr-1.2	0.566612	3.51575	1.82533	2.80556	0.00502296	0.0473223	WBGene00012177	II:8545622-8546757	Mitochondrial	Uncharacterized oxidoreductase	NAD(P)-binding domain	0.063	1	0
C55A6.5	sdz-8	1.67794	346.36	5.32991	9.69007	0	0	WBGene00008334	V:11515064-11516157	Mitochondrial	SKN-1 Dependent Zygotic transcript	NAD(P)-binding domain	0.063	1	0	2,3
F02C12.2		0.0931932	1.16427	2.52517	2.9922	0.00276975	0.0309616	WBGene00008516	X:13398022-13399186	Mitochondrial	F02C12.2	NAD(P)-binding domain	0.063	1	0
C53B4.7	bre-1	24.9683	75.2807	1.10362	4.44713	8.70265e-06	0.000416118	WBGene00000266	IV:8987109-8990423	Mitochondrial	BT (Bacillus thuringiensis) toxin REsistant	NAD(P)-binding domain	0.063	0	0
F56D5.3		1.27156	213.472	5.12326	9.51879	0	0	WBGene00010148	IV:9399674-9401226	Mitochondrial	F56D5.3	NADH	0.047	5	1	1,2,3,4
W06H8.2		0.774778	225.805	5.67485	10.229	0	0	WBGene00021066	V:6206797-6208659	Mitochondrial	W06H8.2	NADH	0.047	3	3
ZK742.4		2.65797	128.603	3.87917	7.60075	2.95319e-14	8.87315e-12	WBGene00022814	V:7805044-7814926	Mitochondrial	ZK742.4	NADH	0.047	3	3	2,3
F17A9.4		8.48228	87.4992	2.33365	5.08641	3.64902e-07	2.92897e-05	WBGene00017536	V:6107810-6114839	Mitochondrial	F17A9.4	NADH	0.047	2	2	1,2,4
AH6.2	sfxn-1.1	0.248235	1.98477	2.07888	2.94959	0.00318197	0.0341118	WBGene00007080	II:9517490-9518819	Mitochondrial	SideroFleXiN (mitochondrial iron transporter)			0	0
F37H8.4		0.330593	2.97368	2.19667	3.26354	0.00110028	0.0160312	WBGene00009513	II:11185950-11188003	Mitochondrial	SideroFleXiN (mitochondrial iron transporter)			0	0
ZC116.2	cyc-2.2	7.61698	44.3807	1.76242	3.18378	0.00145365	0.0195763	WBGene00013854	V:12611307-12628717	Mitochondrial	CYtochrome C			0	0
C24A1.1	flp-24	16.2328	71.1751	1.47811	2.9799	0.0028834	0.0318161	WBGene00016028	III:725015-726152	Neuropeptide	FMRF-Like Peptide	FMRF-like peptdie	1.4e-05	7	0
C36H8.3	flp-9	14.8204	94.5027	1.85262	3.9156	9.018e-05	0.00261076	WBGene00001452	IV:12754526-12757642	Neuropeptide	FMRF-Like Peptide	FMRF-like peptdie	1.4e-05	3	0
C52D10.11	flp-17	7.21772	31.9172	1.48661	2.87169	0.00408289	0.0406716	WBGene00001460	IV:17190144-17191846	Neuropeptide	FMRF-Like Peptide	FMRF-like peptdie	1.4e-05	3	0
E01H11.3	flp-20	6.04882	33.5522	1.71324	3.00213	0.002681	0.0302278	WBGene00001463	X:9349267-9349823	Neuropeptide	FMRF-Like Peptide	FMRF-like peptdie	1.4e-05	3	0
F23B2.5	flp-1	15.526	91.8986	1.77817	5.38329	7.31366e-08	6.91965e-06	WBGene00001444	IV:9136913-9146191	Neuropeptide	FMRF-Like Peptide	FMRF-like peptdie	1.4e-05	3	1
M79.4	flp-19	9.76856	58.5787	1.7912	3.45897	0.000542245	0.00975427	WBGene00001462	X:10604739-10605760	Neuropeptide	FMRF-Like Peptide	FMRF-like peptdie	1.4e-05	3	0
C05E11.8	flp-12	22.2424	101.338	1.51646	3.21556	0.0013019	0.0181029	WBGene00001455	X:4591252-4592476	Neuropeptide	FMRF-Like Peptide	FMRF-like peptdie	1.4e-05	2	0
F33D4.3	flp-13	6.51488	45.0833	1.93442	3.75226	0.000175244	0.00434864	WBGene00001456	IV:7696917-7698352	Neuropeptide	FMRF-Like Peptide	FMRF-like peptdie	1.4e-05	2	0
K02G10.4	flp-11	12.7187	60.7282	1.56333	3.48485	0.000492422	0.00911616	WBGene00001454	X:4673683-4678064	Neuropeptide	FMRF-Like Peptide	FMRF-like peptdie	1.4e-05	2	1
C03G5.7	flp-5	9.90107	81.6849	2.11023	4.18199	2.88971e-05	0.00111159	WBGene00001448	X:8528189-8531016	Neuropeptide	FMRF-Like Peptide	FMRF-like peptdie	1.4e-05	1	0
C18D1.3	flp-4	6.06382	32.5285	1.67978	3.00299	0.00267341	0.0301729	WBGene00001447	II:10054547-10055479	Neuropeptide	FMRF-Like Peptide	FMRF-like peptdie	1.4e-05	1	0
C26F1.10	flp-21	5.8976	52.142	2.17943	3.90537	9.40806e-05	0.00269908	WBGene00001464	V:7793345-7794002	Neuropeptide	FMRF-Like Peptide	FMRF-like peptdie	1.4e-05	1	0
R173.4	flp-26	7.29628	51.7934	1.9599	3.46684	0.000526621	0.00955048	WBGene00020126	X:7029086-7029566	Neuropeptide	FMRF-Like Peptide	FMRF-like peptdie	1.4e-05	1	0
T07D10.6	flp-33	6.01735	40.666	1.91075	3.40124	0.000670805	0.0112734	WBGene00011586	I:12624237-12625227	Neuropeptide	FMRF-Like Peptide	FMRF-like peptdie	1.4e-05	1	1
Y48D7A.2	flp-18	11.4854	68.8651	1.79107	3.96977	7.19429e-05	0.00218522	WBGene00001461	X:3012173-3018547	Neuropeptide	FMRF-Like Peptide	FMRF-like peptdie	1.4e-05	1	0
ZK525.1	flp-15	13.2885	78.194	1.77229	3.4033	0.000665775	0.0112484	WBGene00001458	III:13663285-13667722	Neuropeptide	FMRF-Like Peptide	FMRF-like peptdie	1.4e-05	1	0
F15D4.8	flp-16	10.7998	57.053	1.66445	3.26399	0.00109856	0.0160167	WBGene00001459	II:13235213-13237815	Neuropeptide	FMRF-Like Peptide	FMRF-like peptdie	1.4e-05	0	0
F31F6.4	flp-8	13.9608	52.6878	1.32813	3.41399	0.000640192	0.0109492	WBGene00001451	X:14881339-14882221	Neuropeptide	FMRF-Like Peptide	FMRF-like peptdie	1.4e-05	0	0
W07E11.2	flp-3	4.28143	26.9534	1.83982	3.50221	0.000461421	0.00876109	WBGene00001446	X:10084599-10104054	Neuropeptide	FMRF-Like Peptide	FMRF-like peptdie	1.4e-05	0	0
W07E11.3	flp-2	5.81286	32.5572	1.72293	3.43919	0.000583467	0.0102796	WBGene00001445	X:10084599-10104054	Neuropeptide	FMRF-Like Peptide	FMRF-like peptdie	1.4e-05	0	0
Y37D8A.15	flp-14	12.1241	61.8487	1.6295	3.46371	0.000532788	0.0096309	WBGene00001457	III:12910112-12914818	Neuropeptide	FMRF-Like Peptide	FMRF-like peptdie	1.4e-05	0	0
F56F3.6	ins-17	5.71873	27.2169	1.56009	2.83608	0.00456707	0.0442651	WBGene00002100	III:4476854-4477550	Neuropeptide	INSulin related	Insulin	0.047	7	1
K02E2.4	ins-35	0.641831	8.12532	2.53842	3.49322	0.000477236	0.00896189	WBGene00002118	V:20375502-20376260	Neuropeptide	INSulin related	Insulin	0.047	4	0
ZK84.7	ins-20	0.160103	115.05	6.5773	6.27357	3.52867e-10	5.85496e-08	WBGene00002103	II:6010803-6011281	Neuropeptide	INSulin related	Insulin	0.047	3	2
C17C3.4	ins-11	0.468785	58.097	4.81973	4.48517	7.28565e-06	0.000359178	WBGene00002094	II:5556733-5557061	Neuropeptide	INSulin related	Insulin	0.047	2	0
ZK84.3	ins-5	1.00178	6.8973	1.92935	2.88062	0.00396896	0.0397504	WBGene00002088	II:5998403-5998979	Neuropeptide	INSulin related	Insulin	0.047	2	0
M04D8.3	ins-23	1.52932	18.3416	2.48435	3.39259	0.000692351	0.0115395	WBGene00002106	III:10028145-10028499	Neuropeptide	INSulin related	Insulin	0.047	1	0
T08G5.12	ins-10	2.31107	27.14	2.4633	3.35775	0.000785791	0.0126146	WBGene00002093	V:14033986-14034300	Neuropeptide	INSulin related	Insulin	0.047	1	0
ZK75.1	ins-4	4.60438	50.6199	2.39734	3.87854	0.000105087	0.00292428	WBGene00002087	II:5996356-5996735	Neuropeptide	INSulin related	Insulin	0.047	1	0
F08G2.6	ins-37	1.43007	17.1512	2.48434	3.93351	8.37133e-05	0.00246854	WBGene00002120	II:13835010-13835567	Neuropeptide	INSulin related	Insulin	0.047	0	0
F48B9.4	nlp-37	7.48845	41.9897	1.72406	3.25353	0.00113983	0.0164244	WBGene00018590	X:2163378-2164064	Neuropeptide	Neuropeptide-Like Protein	Neuropeptide		4	2
T13A10.5	nlp-16	4.314	22.4968	1.65151	3.27032	0.00107428	0.0157348	WBGene00003754	IV:6255095-6259826	Neuropeptide	Neuropeptide-Like Protein	Neuropeptide		4	0
D1009.4	nlp-14	11.2254	52.3472	1.53972	4.17725	2.95053e-05	0.00112525	WBGene00003752	X:8917375-8919429	Neuropeptide	Neuropeptide-Like Protein	Neuropeptide		3	0
CC4.2	nlp-15	8.03825	46.7419	1.76043	3.49625	0.000471845	0.00889069	WBGene00003753	I:12988218-12995461	Neuropeptide	Neuropeptide-Like Protein	Neuropeptide		2	1
D2005.2	nlp-8	9.22799	65.8933	1.9658	4.0537	5.04133e-05	0.00168809	WBGene00003746	I:7800445-7801816	Neuropeptide	Neuropeptide-Like Protein	Neuropeptide		2	0
Y80D3A.10	nlp-42	4.99525	32.8351	1.88301	3.15963	0.00157972	0.0208447	WBGene00013588	V:18903736-18906166	Neuropeptide	Neuropeptide-Like Protein	Neuropeptide		2	0
B0213.17	nlp-34	8.15593	63.5808	2.05357	3.2683	0.00108195	0.015816	WBGene00015046	V:3978810-3979119	Neuropeptide	Neuropeptide-Like Protein	Neuropeptide		1	0
B0213.6	nlp-31	18.5434	77.1032	1.42503	2.81347	0.004901	0.046548	WBGene00003769	V:3980039-3980614	Neuropeptide	Neuropeptide-Like Protein	Neuropeptide		1	0
C01A2.7	nlp-38	4.97047	25.8929	1.65045	3.71063	0.00020674	0.00488487	WBGene00007219	I:13402434-13404087	Neuropeptide	Neuropeptide-Like Protein	Neuropeptide		1	0
C01C4.1	nlp-1	3.58368	22.3497	1.83042	3.30884	0.000936835	0.0142962	WBGene00003739	X:3727560-3728425	Neuropeptide	Neuropeptide-Like Protein	Neuropeptide		1	0
E03D2.1	nlp-13	12.3472	54.6174	1.48692	3.05835	0.00222561	0.0265474	WBGene00003751	V:4236403-4238088	Neuropeptide	Neuropeptide-Like Protein	Neuropeptide		1	1
E03D2.2	nlp-9	7.35917	32.6085	1.48863	3.04733	0.00230888	0.0272916	WBGene00003747	V:4219628-4222182	Neuropeptide	Neuropeptide-Like Protein	Neuropeptide		1	0
F33A8.2	nlp-18	8.96064	67.9061	2.02528	4.86185	1.16294e-06	8.08022e-05	WBGene00003756	II:11027886-11030327	Neuropeptide	Neuropeptide-Like Protein	Neuropeptide		1	0
F48C11.3	nlp-3	11.172	56.8238	1.62654	3.14035	0.00168748	0.0218263	WBGene00003741	X:13177775-13178376	Neuropeptide	Neuropeptide-Like Protein	Neuropeptide		1	0
T23E7.4	nlp-6	9.83278	55.0517	1.72255	3.70465	0.00021168	0.00495942	WBGene00003744	X:17662370-17664135	Neuropeptide	Neuropeptide-Like Protein	Neuropeptide		1	0
Y47D3B.2	nlp-21	9.99791	59.3647	1.78132	4.54674	5.44835e-06	0.000287059	WBGene00003759	III:11388514-11393145	Neuropeptide	Neuropeptide-Like Protein	Neuropeptide		1	0
F36H12.1	nlp-47	10.0215	44.9897	1.5017	2.95238	0.00315338	0.0339034	WBGene00018117	IV:5290835-5293683	Neuropeptide	Neuropeptide-Like Protein	Neuropeptide		0	0
T24D8.5	nlp-2	1.40061	17.4799	2.52414	4.25429	2.09712e-05	0.000858698	WBGene00003740	X:2335677-2348616	Neuropeptide	Neuropeptide-Like Protein	Neuropeptide		0	0
Y43F8C.1	nlp-25	1.16163	12.7708	2.39734	3.26272	0.00110349	0.0160674	WBGene00003763	V:19607474-19608374	Neuropeptide	Neuropeptide-Like Protein	Neuropeptide		0	0
Y45F10A.5	nlp-17	13.839	65.6986	1.55759	2.94313	0.00324914	0.0346316	WBGene00003755	IV:13505233-13505725	Neuropeptide	Neuropeptide-Like Protein	Neuropeptide		0	0
ZK1320.10	nlp-11	9.32429	45.6103	1.58751	3.48847	0.000485791	0.009031	WBGene00003749	II:9689580-9691864	Neuropeptide	Neuropeptide-Like Protein	Neuropeptide		0	0
H12D21.1	nspa-1	119.389	762.528	1.85425	3.41048	0.000648495	0.0110319	WBGene00010377	V:14886723-14886905	Neuropeptide	Nematode Specific Peptide family/group A			5	1
W06A7.5	nspa-8	24.4737	288.039	2.4655	4.33067	1.48654e-05	0.000645541	WBGene00012294	V:14824642-14847291	Neuropeptide	Nematode Specific Peptide family/group A			5	2	1,2
H12D21.13	nspa-4	21.5544	226.096	2.35038	3.83746	0.000124312	0.00332605	WBGene00044272	V:14884596-14884799	Neuropeptide	Nematode Specific Peptide family/group A			3	2
K07F5.5	nspd-2	42.1059	183.941	1.47443	2.89136	0.00383578	0.0388364	WBGene00010633	IV:9844001-9844310	Neuropeptide	Nematode Specific Peptide family, group D			2	1
T07E3.6	pdf-1	20.4779	94.1086	1.5251	4.29848	1.71973e-05	0.000735317	WBGene00020317	III:6909160-6912419	Neuropeptide	PDF (arthropod Pigment Dispersing Factor) homolog			2	0
ZK484.8	nspd-1	24.866	141.003	1.73528	3.34722	0.000816264	0.0128989	WBGene00022754	I:6097497-6097839	Neuropeptide	Nematode Specific Peptide family/group D			2	0
C24D10.8	nspd-6	10.0023	51.1403	1.63176	2.98388	0.00284617	0.031562	WBGene00043147	IV:5165409-5166282	Neuropeptide	Nematode Specific Peptide family/group D			1	2
F26A1.10	nspd-9	2.71367	45.2931	2.81485	4.41058	1.03094e-05	0.000475557	WBGene00017808	III:4829971-4830308	Neuropeptide	Nematode Specific Peptide family/group D			1	1
Y43C5A.1	nspd-7	18.8901	65.2012	1.23884	2.9692	0.00298578	0.0325421	WBGene00012781	IV:10268632-10269199	Neuropeptide	Nematode Specific Peptide family/group D			1	0
ZC412.6	nspa-5	48.384	417.055	2.15405	3.61067	0.000305406	0.00643639	WBGene00013887	V:14878302-14878481	Neuropeptide	Nematode Specific Peptide family/group A			1	1	1,2
C24D10.7	nspd-3	26.2933	98.7682	1.32346	3.25766	0.00112335	0.0162397	WBGene00016058	IV:5162732-5163064	Neuropeptide	Nematode Specific Peptide family/group D			0	1
T24H10.7	jun-1	30.659	91.1509	1.08959	4.05639	4.98368e-05	0.00168144	WBGene00012005	II:9113138-9134459	Nuclear	JUN transcription factor homolog	Basic-leucine zipper transcription factor	0.099	3	0
C34D1.5	zip-5	5.95333	26.8708	1.50709	3.47198	0.000516636	0.00943869	WBGene00007932	V:13264527-13269845	Nuclear	bZIP transcription factor family	Basic-leucine zipper transcription factor	0.099	2	1
F23F12.9	zip-8	16.1804	49.6017	1.12022	2.8261	0.00471184	0.0451955	WBGene00017755	III:6478900-6481177	Nuclear	Uncharacterized protein F23F12.9	Basic-leucine zipper transcription factor	0.099	2	0
F17C11.17	zip-9	38.6665	150.407	1.35837	3.15303	0.00161584	0.0211956	WBGene00077761	V:10941426-10943839	Nuclear	F17C11.17	Basic-leucine zipper transcription factor	0.099	1	0
F29G9.4	fos-1	11.2161	38.1658	1.22459	3.51402	0.000441372	0.00848182	WBGene00001345	V:6003583-6017652	Nuclear	FOS (B-Zip transcription factor) homolog	Basic-leucine zipper transcription factor	0.099	1	0
T04C10.4	atf-5	47.5359	321.481	1.91145	4.34221	1.41059e-05	0.000617382	WBGene00000221	X:14809077-14810770	Nuclear	ATF (cAMP-dependent transciption factor) family	Basic-leucine zipper transcription factor	0.099	0	0	2
T27F2.4	zip-10	3.57326	70.5863	2.98336	5.61822	1.92935e-08	2.14486e-06	WBGene00012101	V:11645457-11650777	Nuclear	T27F2.4	Basic-leucine zipper transcription factor	0.099	0	0
F58A4.7	hlh-11	50.4713	109.719	0.776518	2.79424	0.00520221	0.0484363	WBGene00001955	III:9622046-9629059	Nuclear	Helix Loop Helix	DNA-binding	0.028	5	0
F22A3.1	ets-4	15.4051	63.1797	1.41128	4.07477	4.60604e-05	0.00158286	WBGene00017687	X:6519063-6522809	Nuclear	ETS class transcription factor	DNA-binding	0.028	3	0
K03C7.2	fkh-9	44.5525	107.861	0.884175	3.08556	0.00203172	0.0248341	WBGene00001441	X:3816829-3826944	Nuclear	ForKHead transcription factor family	DNA-binding	0.028	2	0
F38A6.1	pha-4	9.75647	34.2144	1.25472	3.73231	0.000189732	0.00459032	WBGene00004013	V:20752898-20760276	Nuclear	defective PHArynx development	DNA-binding	0.028	1	1
R03E9.1	mdl-1	26.6722	109.273	1.41023	3.24934	0.00115671	0.0166032	WBGene00003163	X:6742347-6743857	Nuclear	MAD-Like	DNA-binding	0.028	0	0
W02C12.3	hlh-30	29.377	75.0144	0.937468	3.92177	8.79022e-05	0.00255814	WBGene00020930	IV:4014771-4028123	Nuclear	Helix Loop Helix	DNA-binding	0.028	0	0
F14F3.1	vab-3	6.58636	17.3545	0.968851	2.96108	0.00306563	0.0332494	WBGene00006870	X:10505917-10519493	Nuclear	Variable ABnormal morphology	DNA-binding	0.028	0	0
ZK1251.1	htas-1	1.6853	15.1593	2.19667	3.46109	0.000537996	0.00970138	WBGene00014240	IV:9682960-9683509	Nuclear	Histone H2A	Histone core	0.03	2	0
F45E1.6	his-71	32.0899	130.578	1.40343	3.50273	0.00046051	0.00876625	WBGene00001945	X:7981325-7982020	Nuclear	HIStone	Histone core	0.03	1	1
F45F2.12	his-8	0.660022	11.5583	2.86289	4.01038	6.06207e-05	0.00192	WBGene00001882	V:8532692-8533064	Nuclear	HIStone	Histone core	0.03	1	0	1,2
C30G7.1	hil-1	5.75768	27.1937	1.55245	3.02741	0.00246659	0.0284746	WBGene00001852	V:14949753-14952769	Nuclear	HIstone H1 Like	Histone core	0.03	0	0
C10G8.7	ceh-33	0.11572	1.73484	2.7075	3.22438	0.00126247	0.0176762	WBGene00000454	V:5323187-5324600	Nuclear	Homeobox	Homeodomain-related	0.053	3	0
Y65B4BR.9	ceh-9	0.299881	3.59657	2.48435	2.942	0.00326097	0.0346745	WBGene00000434	I:565442-566394	Nuclear	Homeobox	Homeodomain-related	0.053	2	1
ZC64.3	ceh-18	4.69388	14.3027	1.11419	2.98357	0.00284907	0.0315784	WBGene00000441	X:3843353-3857778	Nuclear	Homeobox	Homeodomain-related	0.053	1	1
ZK1193.5	dve-1	13.244	34.3908	0.954244	2.87813	0.00400047	0.0400119	WBGene00022861	X:427039-433801	Nuclear	DVE (Defective proVEntriculus in Drosophila) homolog	Homeodomain-related	0.053	1	0
C54F6.4	swt-2	0.0716736	5.30089	4.30351	3.97284	7.10201e-05	0.00216904	WBGene00016922	V:7530241-7531444	Nuclear	C54F6.4	RAG1-activating protein	0.026	4	1
K02D7.5	swt-1	12.6466	37.8468	1.09616	2.92974	0.00339243	0.0358324	WBGene00019300	IV:307502-311235	Nuclear	RAG1-activating protein 1 homolog	RAG1-activating protein	0.026	2	0
K11D12.5	swt-7	28.376	198.881	1.94716	4.36062	1.29695e-05	0.000576726	WBGene00019645	V:5029308-5030793	Nuclear	K11D12.5	RAG1-activating protein	0.026	1	0
Y51H4A.17	sta-1	3.25522	11.5085	1.26283	2.90263	0.00370041	0.0378101	WBGene00013111	IV:16664277-16671428	Nuclear	STAT transcription factor family	STAT transcription factor		3	1
C38C3.9	nhr-260	0.0990224	2.96902	3.40064	4.80828	1.52233e-06	9.98454e-05	WBGene00016517	V:1509940-1511631	Nuclear	Nuclear Hormone Receptor family	Steroid hormone receptor	0.0022	4	2
R07B7.16	nhr-209	1.07072	7.60351	1.96028	3.45915	0.000541878	0.00976347	WBGene00011100	V:12098126-12100006	Nuclear	Nuclear Hormone Receptor family	Steroid hormone receptor	0.0022	4	1
C26B2.3	nhr-31	21.3698	55.8291	0.960317	4.09438	4.23303e-05	0.0014963	WBGene00003625	IV:8022651-8029495	Nuclear	Nuclear Hormone Receptor family	Steroid hormone receptor	0.0022	2	2
T01B10.4	nhr-14	8.03876	23.7548	1.08351	3.16339	0.00155942	0.0206627	WBGene00003613	X:8473662-8476116	Nuclear	Nuclear Hormone Receptor family	Steroid hormone receptor	0.0022	2	1
C07A12.3	nhr-35	7.53626	22.4695	1.09243	3.02806	0.00246133	0.0284434	WBGene00003628	X:4532662-4537506	Nuclear	Nuclear Hormone Receptor family	Steroid hormone receptor	0.0022	1	0
F10G8.5	ncs-2	167.999	445.597	0.975457	3.18562	0.00144446	0.0195354	WBGene00003623	I:10030160-10061997	Nuclear	Nuclear Hormone Receptor family	Steroid hormone receptor	0.0022	1	0
F58G6.5	nhr-34	9.78876	24.3886	0.912881	3.03369	0.00241581	0.0281516	WBGene00003627	IV:9664338-9675676	Nuclear	Nuclear Hormone Receptor family	Steroid hormone receptor	0.0022	1	2
H27C11.1	nhr-97	42.671	104.961	0.900069	3.20545	0.0013485	0.0185192	WBGene00003687	IV:9757621-9764492	Nuclear	Nuclear Hormone Receptor family	Steroid hormone receptor	0.0022	1	0
K08A2.5	nhr-88	11.2252	40.5547	1.28449	4.48881	7.16221e-06	0.000354665	WBGene00003678	II:2976633-2986010	Nuclear	Nuclear Hormone Receptor family	Steroid hormone receptor	0.0022	0	0
W05B5.3	nhr-85	2.04539	7.60625	1.31338	2.92865	0.00340438	0.0359246	WBGene00003675	I:13056078-13062110	Nuclear	Nuclear Hormone Receptor family	Steroid hormone receptor	0.0022	0	0
Y67A6A.2	nhr-62	3.11379	26.7584	2.15101	5.24567	1.55712e-07	1.35238e-05	WBGene00003652	I:9839587-9844800	Nuclear	Nuclear Hormone Receptor family	Steroid hormone receptor	0.0022	0	0
ZC410.1	nhr-11	0.769941	15.4482	2.99893	6.26332	3.76878e-10	6.1614e-08	WBGene00003610	IV:9069989-9073587	Nuclear	Nuclear Hormone Receptor family	Steroid hormone receptor	0.0022	0	0
C25B8.6	nhr-120	2.27971	17.1962	2.02064	3.94237	8.06815e-05	0.00240144	WBGene00003710	X:6636515-6640577	Nuclear	Nuclear Hormone Receptor family	Vitamin D receptor	0.072	2	0
W01D2.2	nhr-61	7.62752	52.5671	1.93033	4.28007	1.86836e-05	0.000779381	WBGene00003651	II:14815417-14818443	Nuclear	Nuclear Hormone Receptor family	Vitamin D receptor	0.072	2	0
C11G6.4	nhr-28	6.7124	25.2802	1.32606	3.74246	0.000182231	0.00446717	WBGene00003624	X:16354893-16359572	Nuclear	Nuclear Hormone Receptor family	Vitamin D receptor	0.072	1	1
R07B7.15	nhr-208	0.328849	2.26779	1.93096	2.91624	0.00354279	0.0367914	WBGene00011099	V:12094351-12095925	Nuclear	Nuclear Hormone Receptor family	Vitamin D receptor	0.072	1	0
F15C11.1	sem-4	5.54047	19.3562	1.25093	3.46909	0.000522217	0.0095094	WBGene00004773	I:7038896-7048833	Nuclear	SEx Muscle abnormal	Zinc finger, C2H2-type	0.26	3	1
T20H4.2		0.387686	3.5518	2.21501	3.15627	0.00159802	0.020999	WBGene00020635	III:7241319-7242878	Nuclear	T20H4.2	Zinc finger, C2H2-type	0.26	3	0
Y22D7AL.16		0.230687	2.65142	2.44179	3.32834	0.000873641	0.013508	WBGene00021254	III:1662155-1665198	Nuclear	Y22D7AL.16	Zinc finger, C2H2-type	0.26	3	0
F53H10.2	saeg-1	19.9385	47.0167	0.85785	2.98288	0.00285546	0.0316176	WBGene00010012	V:10847168-10865769	Nuclear	F53H10.2	Zinc finger, C2H2-type	0.26	2	0
ZK337.2		1.25359	6.42394	1.63402	2.94953	0.00318253	0.0341014	WBGene00013970	I:14975405-14980573	Nuclear	ZK337.2	Zinc finger, C2H2-type	0.26	2	0
F56F11.3	klf-1	7.19832	23.4011	1.17894	3.21969	0.0012833	0.0179002	WBGene00018990	III:2874806-2880718	Nuclear	Kruppel-Like Factor (zinc finger protein)	Zinc finger, C2H2-type	0.26	2	0
K01B6.1	fozi-1	1.82235	9.31733	1.63175	3.26224	0.00110537	0.0160214	WBGene00010453	III:9285956-9297299	Nuclear	FOrm-homology and ZInc finger domains	Zinc finger, C2H2-type	0.26	2	1
T05A10.1	sma-9	23.5317	53.6627	0.82437	4.59864	4.25251e-06	0.000240586	WBGene00004862	X:10769214-10782900	Nuclear	SMAll	Zinc finger, C2H2-type	0.26	1	0
Y55F3AM.14		0.217668	2.09636	2.26499	3.51699	0.000436473	0.00844608	WBGene00021931	IV:1058844-1063187	Nuclear	Y55F3AM.14	Zinc finger, C2H2-type	0.26	1	0
F13G3.1	ztf-2	0.618585	5.58706	2.20077	3.7885	0.00015156	0.00388671	WBGene00008762	I:7291269-7293240	Nuclear	Zinc finger Transcription Factor family	Zinc finger, C2H2-type	0.26	1	0
F40F8.7	pqm-1	22.025	72.732	1.1946	3.04059	0.00236113	0.0277177	WBGene00004096	II:11142674-11152488	Nuclear	ParaQuat (Methylviologen) responsive	Zinc finger, C2H2-type	0.26	0	0
F13H6.1		12.9181	42.3971	1.18845	3.28893	0.00100569	0.0149869	WBGene00017430	V:6356457-6363034	Nuclear	F13H6.1	Zinc finger, C2H2-type	0.26	0	0
F21G4.5		0.824638	5.35716	1.87124	3.02085	0.00252065	0.0289783	WBGene00009026	X:9906089-9907739	Nuclear	F21G4.5	Zinc finger, C2H2-type	0.26	0	0
F26D12.1	fkh-7	16.7577	59.0776	1.25999	4.07164	4.66835e-05	0.00159441	WBGene00001439	IV:5584646-5610356	Nuclear	ForKHead transcription factor family	Zinc finger, C2H2-type	0.26	0	0
F16B4.9	nhr-178	0.343859	4.31146	2.5288	3.97231	7.11792e-05	0.00216794	WBGene00017510	V:1603932-1607847	Nuclear	Nuclear Hormone Receptor family	Zinc finger, nuclear hormone receptor-type	0.39	5	0
C06C6.5	nhr-50	3.04895	17.0476	1.72121	4.57747	4.70631e-06	0.000259653	WBGene00003640	V:15997752-16000627	Nuclear	Nuclear Hormone Receptor family	Zinc finger, nuclear hormone receptor-type	0.39	3	0
F41B5.9	nhr-182	2.92896	20.6932	1.95516	3.76826	0.000164389	0.00413933	WBGene00018265	V:2257423-2259798	Nuclear	Nuclear Hormone Receptor family	Zinc finger, nuclear hormone receptor-type	0.39	3	1
R11E3.5	nhr-104	5.12176	27.1819	1.66905	4.51257	6.40466e-06	0.000323639	WBGene00003694	IV:4784212-4788505	Nuclear	Nuclear Hormone Receptor family	Zinc finger, nuclear hormone receptor-type	0.39	3	0
T05B4.2	nhr-57	1.62102	9.84294	1.8037	3.27941	0.00104023	0.015378	WBGene00003647	V:4131909-4134930	Nuclear	Nuclear Hormone Receptor family	Zinc finger, nuclear hormone receptor-type	0.39	3	1
Y46H3D.7	nhr-238	0.912881	4.98871	1.69833	3.61404	0.000301467	0.00638364	WBGene00021611	V:1628106-1629443	Nuclear	Nuclear Hormone Receptor family	Zinc finger, nuclear hormone receptor-type	0.39	2	1
F11C1.6	nhr-25	4.10596	9.13915	0.800128	2.84631	0.00442294	0.0432452	WBGene00003623	X:13008414-13013884	Nuclear	Nuclear hormone recetpror family	Zinc finger, nuclear hormone receptor-type	0.39	2	2
F44C8.2	nhr-134	3.42119	12.0369	1.25799	3.01899	0.00253616	0.0290515	WBGene00003724	V:2231123-2233383	Nuclear	Nuclear Hormone Receptor family	Zinc finger, nuclear hormone receptor-type	0.39	1	1
F44C8.3	nhr-18	2.59317	17.006	1.88069	3.54197	0.000397158	0.00787726	WBGene00003617	V:2227202-2228989	Nuclear	Nuclear Hormone Receptor family	Zinc finger, nuclear hormone receptor-type	0.39	1	0
F54D1.4	nhr-7	1.38432	10.4482	2.02122	3.75084	0.000176243	0.00435883	WBGene00003606	IV:11266261-11268825	Nuclear	Nuclear Hormone Receptor family	Zinc finger, nuclear hormone receptor-type	0.39	1	0
M02H5.1	nhr-99	1.5188	8.10653	1.67475	2.97509	0.00292906	0.0321128	WBGene00003689	V:474809-477151	Nuclear	Nuclear Hormone Receptor family	Zinc finger, nuclear hormone receptor-type	0.39	1	0
T01G6.6	nhr-212	1.91011	7.56572	1.37647	3.19969	0.00137577	0.0188588	WBGene00020153	V:484901-486889	Nuclear	Nuclear Hormone Receptor family	Zinc finger, nuclear hormone receptor-type	0.39	1	0
T27B7.4	nhr-115	1.25418	5.33156	1.44716	2.81482	0.00488045	0.046452	WBGene00003705	V:2287805-2294798	Nuclear	Nuclear Hormone Receptor family	Zinc finger, nuclear hormone receptor-type	0.39	1	0
Y46H3D.6	nhr-237	1.28004	7.37745	1.75154	2.9752	0.00292793	0.0321163	WBGene00021610	V:1625225-1626819	Nuclear	Nuclear Hormone Receptor family	Zinc finger, nuclear hormone receptor-type	0.39	1	1
C12D5.8	nhr-94	1.54209	7.45055	1.57515	3.17629	0.00149173	0.0199202	WBGene00003684	V:7684320-7686316	Nuclear	Nuclear Hormone Receptor family	Zinc finger, nuclear hormone receptor-type	0.39	0	0
F16B4.12	nhr-117	1.32894	5.87539	1.48639	3.36092	0.000776826	0.0125523	WBGene00003707	V:1619194-1621537	Nuclear	Nuclear Hormone Receptor family	Zinc finger, nuclear hormone receptor-type	0.39	0	0
F57G8.6	nhr-193	1.09874	5.78347	1.66084	2.80485	0.00503406	0.0474068	WBGene00010215	V:16342470-16344249	Nuclear	Nuclear Hormone Receptor family	Zinc finger, nuclear hormone receptor-type	0.39	0	0
T01G6.5	nhr-211	0.470767	3.76404	2.07888	3.26021	0.0011133	0.0161152	WBGene00020152	V:486990-489111	Nuclear	Nuclear Hormone Receptor family	Zinc finger, nuclear hormone receptor-type	0.39	0	0
C45G7.4		1.14259	7.02087	1.81559	3.29249	0.000993052	0.0148384	WBGene00016671	IV:2432990-2436429	Nuclear	C45G7.4	Zinc finger, ring type	0.032	2	1
H08M01.1		0.261036	3.26604	2.52668	3.69866	0.000216742	0.00504083	WBGene00010373	IV:13827832-13844945	Nuclear	H08M01.1	Zinc finger, ring type	0.032	2	0
K11D12.9		1.08019	6.73924	1.83081	3.15713	0.00159328	0.0209739	WBGene00019649	V:5042364-5046188	Nuclear	K11D12.9	Zinc finger, ring type	0.032	2	0
Y119C1B.5		0.031444	10.575	5.81804	7.51239	5.79536e-14	1.65198e-11	WBGene00022471	I:4511440-4516084	Nuclear	Y119C1B.5	Zinc finger, ring type	0.032	2	0
Y57G11C.48		0.15242	1.37102	2.19667	2.98533	0.0028327	0.0314596	WBGene00013337	IV:14942186-14945288	Nuclear	Y57G11C.48	Zinc finger, ring type	0.032	2	0
F15H10.4	tag-314	0.208099	1.90396	2.21368	3.18814	0.00143191	0.0194366	WBGene00008871	V:10426605-10433577	Nuclear	Temporarily Assigned Gene name	Zinc finger, ring type	0.032	1	0
T23F6.3		0.534351	7.96224	2.70141	4.27383	1.92141e-05	0.000795543	WBGene00011951	IV:12723071-12724571	Nuclear	T23F6.3	Zinc finger, ring type	0.032	1	1
Y105C5B.11		0.114701	0.962952	2.12767	2.94372	0.00324289	0.0346314	WBGene00013651	IV:15937071-15941451	Nuclear	Y105C5B.11	Zinc finger, ring type	0.032	1	0
Y38H8A.2		0.189691	2.63415	2.63092	3.06475	0.00217855	0.0261121	WBGene00012636	IV:13474398-13476184	Nuclear	Y38H8A.2	Zinc finger, ring type	0.032	1	0
Y67D8B.1		0.0720574	1.00824	2.6385	3.13922	0.00169398	0.0218088	WBGene00022061	IV:3169941-3172606	Nuclear	Y67D8B.1	Zinc finger, ring type	0.032	1	0
Y37E11AR.2	siah-1	20.338	110.165	1.68949	3.86915	0.000109214	0.00302398	WBGene00021369	IV:3744050-3747301	Nuclear	SInA (Drosophila Seven In Absentia) Homolog	Zinc finger, ring type	0.032	1	0
F54G8.4	nhl-1	3.96501	20.2572	1.631	3.57761	0.00034675	0.00711877	WBGene00003597	III:9145958-9153801	Nuclear	NHL (ring finger b-box coiled coil) domain containing	Zinc finger, ring type	0.032	1	0
C17H11.6		12.6055	32.1001	0.934726	4.17903	2.9275e-05	0.00112031	WBGene00015926	X:8185121-8203726	Nuclear	C17H11.6	Zinc finger, ring type	0.032	0	0
F56D2.5		1.16007	5.62445	1.57864	2.78915	0.00528462	0.0488761	WBGene00018966	III:5578376-5581174	Nuclear	F56D2.5	Zinc finger, ring type	0.032	0	0
F16F9.1		4.31587	19.0714	1.48589	2.80958	0.00496067	0.0468545	WBGene00017513	X:8447213-8455580	Nuclear	F16F9.1	Zinc-finger	0.017	2	0
Y87G2A.19		8.50066	45.7214	1.68242	3.24109	0.00119072	0.0168842	WBGene00044260	I:13508801-13514308	Nuclear	Y87G2A.19	Zinc-finger	0.017	2	0
C08E8.1		0.717122	7.1586	2.30082	2.9812	0.00287119	0.0317129	WBGene00007437	V:18361000-18362509	Nuclear	C08E8.1	Zinc-finger	0.017	0	0
Y22D7AL.15		25.9958	248.957	2.25935	4.77192	1.82479e-06	0.000116253	WBGene00021253	III:1658236-1659852	Nuclear	Y22D7AL.15	Zinc-finger	0.017	0	0
Y41C4A.11		1.69946	9.17197	1.68584	3.02232	0.00250849	0.0288684	WBGene00012757	III:11719784-11723487	Nuclear	Y41C4A.11	Zinc-finger	0.017	0	0
C30B5.3	cpb-2	0.480123	5.19116	2.38067	4.03459	5.46975e-05	0.00177539	WBGene00000771	II:6192789-6195160	Nuclear	CPEB polyA binding family			7	0
C44F1.2	gmeb-3	0.105931	2.15274	3.01171	4.20975	2.5565e-05	0.00100426	WBGene00008092	III:3768521-3770303	Nuclear	AT hook Transcription Factor family			4	0
K08A8.2	sox-2	12.8588	33.5799	0.959899	2.89074	0.00384335	0.0388953	WBGene00004949	X:7458229-7463684	Nuclear	SOX (mammalian SRY box) family			3	0
M01G12.12	rrf-2	1.73251	7.09626	1.41	2.96017	0.0030747	0.0333315	WBGene00004509	I:12098657-12105967	Nuclear	RNA-dependent RNA polymerase Family			2	0
M04D8.6	xbx-3	0.323327	3.6354	2.41981	3.29734	0.000976049	0.0146533	WBGene00010864	III:10035899-10036692	Nuclear	X-BoX promoter element regulated			2	0
R03G5.1	eft-4	960.826	2695.19	1.03143	3.93225	8.41548e-05	0.00247173	WBGene00001169	X:7823593-7825711	Nuclear	Elongation FacTor			2	0
Y47D3A.10	tbx-34	0.690772	6.94989	2.30867	3.7153	0.00020296	0.00483148	WBGene00006553	III:11216280-11218146	Nuclear	T BoX family			2	1
ZK1290.6	rnh-1.1	0.23771	2.77174	2.45618	3.74102	0.000183272	0.00448281	WBGene00022888	II:7525697-7528133	Nuclear	RNase H			1	0
F25H5.4	eft-2	1939.45	2408.85	0.216745	40.2911	0	0	WBGene00001167	I:9163522-9166944	Nuclear	Elongation FacTor			1	0
F38B7.1	ccch-1	28.9578	80.1659	1.01826	3.30223	0.000959206	0.0144786	WBGene00009532	V:11527809-11541227	Nuclear	CCCH-type zinc finger transcription factor			1	0
F18H3.3	pab-2	25.7672	58.8925	0.826611	2.80935	0.00496411	0.0468472	WBGene00003903	X:13522178-13527336	Nuclear	PolyA Binding protein			0	0
F28B12.2	egl-44	19.7697	56.4981	1.05006	3.97801	6.94942e-05	0.00213712	WBGene00001208	II:5933457-5940782	Nuclear	EGg Laying defective			0	0
F58B4.1	nas-31	0.824974	5.25487	1.85156	4.25633	2.07815e-05	0.000854075	WBGene00003549	V:10918837-10921813	Other	Nematode AStacin protease	Metridin-like ShK toxin	0.018	4	1
C49G7.3		53.29	211.652	1.37919	3.20771	0.00133797	0.0184315	WBGene00016781	V:4046389-4047421	Other	C49G7.3	Metridin-like ShK toxin	0.018	4	0
F01D5.2		8.35378	179.95	3.06996	5.79057	7.0147e-09	8.71312e-07	WBGene00008493	II:13998400-13998858	Other	F01D5.2	Metridin-like ShK toxin	0.018	4	1
F35E8.10		1.30227	7.65431	1.77116	2.89541	0.00378661	0.0384086	WBGene00009423	V:15919408-15920348	Other	F35E8.10	Metridin-like ShK toxin	0.018	4	2
C49G7.4	phat-3	14.0966	59.933	1.44729	3.822	0.000132372	0.00349959	WBGene00016782	V:4043900-4044986	Other	PHAryngeal gland Toxin-related	Metridin-like ShK toxin	0.018	3	0
R08F11.7		0.799471	11.3331	2.65153	4.9614	6.99876e-07	5.23941e-05	WBGene00019970	V:3790118-3793752	Other		Metridin-like ShK toxin	0.018	3	1
F01D5.1		24.8658	317.764	2.54782	5.45629	4.86183e-08	4.78309e-06	WBGene00008492	II:13996859-13997500	Other	F01D5.1	Metridin-like ShK toxin	0.018	3	0
F01D5.5		24.3557	390.164	2.7738	5.90516	3.52307e-09	4.66262e-07	WBGene00008495	II:14001589-14002204	Other	F01D5.5	Metridin-like ShK toxin	0.018	2	1	1
Y39G8B.9		15.1108	90.8185	1.79345	3.36197	0.000773883	0.0125138	WBGene00012728	II:13981255-13981690	Other	Y39G8B.9	Metridin-like ShK toxin	0.018	2	0
T04G9.2	nas-15	0.705134	5.54954	2.06308	4.6102	4.02287e-06	0.000228758	WBGene00003534	X:777718-780514	Other	Nematode AStacin protease	Metridin-like ShK toxin	0.018	1	1
T20G5.7	dod-6	73.4586	314.254	1.45348	3.34461	0.000823983	0.0129656	WBGene00011869	III:10197611-10198248	Other	Downstream Of DAF-16 (regulated by DAF-16)	Metridin-like ShK toxin	0.018	1	1
C54D10.3		36.9136	313.597	2.13953	5.80408	6.47195e-09	8.08412e-07	WBGene00008298	V:12418567-12420922	Other	C54D10.3	Metridin-like ShK toxin	0.018	1	0
F01D5.3		15.5407	205.963	2.58423	5.2001	1.99185e-07	1.70992e-05	WBGene00008494	II:13999065-13999969	Other	F01D5.3	Metridin-like ShK toxin	0.018	1	0	1,2
F15A4.6		24.8333	173.175	1.94212	4.10723	4.00425e-05	0.00142677	WBGene00008841	II:12471719-12473003	Other	F15A4.6	Metridin-like ShK toxin	0.018	1	0
F35E8.1		0.0504971	0.423042	2.12556	2.79958	0.00511691	0.0478827	WBGene00009419	V:15904166-15907007	Other		Metridin-like ShK toxin	0.018	1	0
F41G3.10		16.6099	107.904	1.87124	4.01893	5.84631e-05	0.00186763	WBGene00018303	II:6748564-6749462	Other	F41G3.10	Metridin-like ShK toxin	0.018	1	1
F49F1.6		1.52541	195.906	4.85537	8.88995	0	0	WBGene00018646	IV:4121334-4123062	Other	F49F1.6	Metridin-like ShK toxin	0.018	1	0
T10B10.6	phat-6	4.17375	40.3237	2.26812	4.27222	1.93534e-05	0.000799819	WBGene00011683	X:15193034-15194245	Other	PHAryngeal gland Toxin-related	Metridin-like ShK toxin	0.018	0	0
C17G10.6		0.0426399	0.470442	2.40088	2.78455	0.00536017	0.04939	WBGene00015918	II:5599901-5603266	Other	C17G10.6	Metridin-like ShK toxin	0.018	0	1
C28H8.5		0.112644	2.04934	2.90104	3.67506	0.000237789	0.0053949	WBGene00016196	III:5884256-5885725	Other	Uncharacterized protein C28H8.5	Metridin-like ShK toxin	0.018	0	0
F35E8.13		0.936523	5.43654	1.75872	2.91995	0.00350088	0.0365268	WBGene00009424	V:15923094-15926276	Other		Metridin-like ShK toxin	0.018	0	0
M04G7.1		4.10486	28.9915	1.95483	3.71337	0.00020452	0.00486343	WBGene00019772	IV:455725-457121	Other	M04G7.1	Metridin-like ShK toxin	0.018	0	0
ZK1058.6	nit-1	2.42037	105.015	3.77018	7.23837	4.54081e-13	1.17396e-10	WBGene00014206	III:3922237-3926095	Other	NITrilase			5	1	1,2,3
Y79H2A.1	brp-1	131.641	360.398	1.00713	3.84368	0.000121202	0.00325854	WBGene00000273	III:12020432-12025210	Other	Bypass of Response to Pheromone in yeast			4	1
ZK520.2	sid-2	3.29002	15.1372	1.52626	2.84983	0.0043743	0.0428639	WBGene00004796	III:13674764-13686329	Other	Systemic RNA Interference Defective			4	0
F13B10.2	rpl-3	3457.26	3583.91	0.035978	3.39596	0.000683873	0.0114583	WBGene00004414	III:3867829-3869524	Other	Ribosomal Protein, Large subunit			3	0
C34E7.1	pqn-18	9.66319	29.2736	1.10836	3.2374	0.00120623	0.0170607	WBGene00004108	X:12907752-12920052	Other	Prion-like-(Q/N-rich)-domain-bearing protein			3	0
F36H5.2	math-27	14.4266	51.9398	1.28101	4.89007	1.00801e-06	7.13759e-05	WBGene00018101	II:1767806-1771050	Other	MATH (meprin-associated Traf homology) domain containing			3	0
F57H12.3	ora-1	0.74368	5.14568	1.9343	3.00833	0.00262687	0.0298141	WBGene00003879	IV:7977818-7978997	Other	Onchocerca Related Antigen family			3	0
K02D7.4	dsc-4	24.8076	108.043	1.47138	3.35801	0.000785055	0.0126302	WBGene00001099	IV:315052-320576	Other	Defecation Suppressor of Clk-1			3	0
C42D8.8	apl-1	84.2382	216.044	0.941834	3.04772	0.00230581	0.0272989	WBGene00000149	X:5112388-5116839	Other	Amyloid Precursor-Like			2	0
T05G5.12	dao-6	0.440996	50.9067	4.74871	5.97239	2.33801e-09	3.20884e-07	WBGene00000932	III:9735164-9735930	Other	non-globular protein			2	1
F32A11.6	moe-3	5.8709	27.7806	1.55433	3.21626	0.00129873	0.0180814	WBGene00003388	II:13157242-13165563	Other	See oma			2	0
C23H3.7	tre-5	1.57228	16.7174	2.36392	4.61427	3.94471e-06	0.000225467	WBGene00006611	II:51071-57607	Other	TREhalase			2	1
D1014.1	sul-2	1.25356	6.16605	1.59307	2.85054	0.00436457	0.0428063	WBGene00006309	V:8157725-8159854	Other	SULfatase domain protein			2	0
F35D11.2	pqn-35	5.98592	26.4041	1.48411	4.77749	1.77492e-06	0.00011472	WBGene00004122	II:4612976-4626091	Other	Prion-like-(Q/N-rich)-domain-bearing protein			2	0
W03D2.1	pqn-75	2.69831	16.3144	1.79942	4.22312	2.40942e-05	0.000958338	WBGene00004157	IV:4072319-4077629	Other	Prion-like-(Q/N-rich)-domain-bearing protein			2	0
ZK250.6	math-48	0.123447	0.914447	2.00251	2.95702	0.00310631	0.0335596	WBGene00022689	II:1944058-1947912	Other	MATH (meprin-associated Traf homology) domain containing			2	0
C14F5.1	dct-1	27.2078	88.3813	1.17816	3.42784	0.000608394	0.0105928	WBGene00015776	X:7954303-7956136	Other	DAF-16/FOXO Controlled, germline Tumor affecting			2	0
D1046.5	tpra-1	8.62477	46.3185	1.6809	4.80565	1.54248e-06	0.000100869	WBGene00008366	IV:8956462-8965603	Other	UPF0359 membrane protein D1046.5			2	1
Y54F10AM.2	feh-1	4.20645	14.7945	1.25764	4.3577	1.31439e-05	0.000582156	WBGene00001410	III:2549915-2560675	Other	mammalian FE65 Homolog			1	0
T22A3.4	set-18	8.2654	23.2929	1.03607	2.81419	0.00489004	0.0464836	WBGene00044070	I:10590708-10593951	Other	SET (trithorax/polycomb) domain containing			1	0
C54D10.7	dct-3	0.39732	3.46043	2.16441	3.44585	0.000569261	0.0100772	WBGene00008301	V:12441642-12443813	Other	DAF-16/FOXO Controlled, germline Tumor affecting			1	0
D1044.3	pqn-25	2.36514	12.7196	1.68231	3.35299	0.000799437	0.0127692	WBGene00004114	III:5509141-5512559	Other	Prion-like-(Q/N-rich)-domain-bearing protein			1	1
F21C10.8	pqn-31	15.857	106.178	1.90151	5.67206	1.41088e-08	1.6087e-06	WBGene00004119	V:9109578-9110995	Other	Prion-like-(Q/N-rich)-domain-bearing protein			1	0
F55A12.9	pqn-44	39.6233	88.5936	0.804642	3.35136	0.000804146	0.012826	WBGene00004131	I:5372853-5384511	Other	Prion-like-(Q/N-rich)-domain-bearing protein			1	0
T01E8.9	ubxn-5	1.92665	10.8461	1.72802	2.79621	0.00517052	0.0482423	WBGene00011336	II:10231230-10235936	Other	UBX-containing protein in Nematode			1	1
T08A9.12	spp-2	156.944	1010.69	1.8625	4.255	2.09046e-05	0.00085755	WBGene00004987	X:7315942-7316721	Other	SaPosin-like Protein family			1	0
VK10D6R.1	cnc-10	12.3757	60.8739	1.59307	2.85054	0.00436457	0.0427874	WBGene00012152	V:11183216-11183617	Other	CaeNaCin (Caenorhabditis bacteriocin)			1	0
Y73B6BL.43	dlc-5	0.894467	6.48127	1.98044	3.06246	0.00219528	0.0262559	WBGene00043067	IV:6438206-6440015	Other	Dynein Light Chain			1	0
F42G9.9	ptl-1	4.21109	17.8468	1.4441	4.58718	4.49274e-06	0.000250355	WBGene00004212	III:763804-771406	Other	Protein with Tau-Like repeats			1	0
ZK757.3	tag-76	1.3228	11.0144	2.11945	5.49452	3.91778e-08	3.95945e-06	WBGene00006449	III:9887109-9891336	Other	Argonaute protein			1	0
F45E10.1	unc-53	7.78723	19.5165	0.918775	3.80219	0.000143425	0.00373409	WBGene00006788	II:11058024-11089380	Other	UNCoordinated			0	0
F59A6.6	rnh-1.0	38.695	106.612	1.01349	3.39423	0.000688224	0.0115139	WBGene00004382	II:4994018-4998019	Other	RNase H			0	1
C52B9.3	coel-1	7.15671	30.6561	1.45478	3.68451	0.000229142	0.00526316	WBGene00016866	X:4265857-4270525	Other	tubulin folding COfactor E-Like protein			0	0
F39D8.1	pqn-36	4.53089	21.073	1.53707	4.53029	5.89036e-06	0.000303163	WBGene00004123	X:15407833-15419211	Other	Prion-like-(Q/N-rich)-domain-bearing protein			0	0
R09B5.9	cnc-4	2.29912	19.0898	2.11663	3.32044	0.00089876	0.0138291	WBGene00000558	V:1447222-1447708	Other	CaeNaCin (Caenorhabditis bacteriocin)			0	0
T04H1.9	ttb-6	1.88142	8.96517	1.56132	2.84056	0.00450349	0.0437825	WBGene00006539	V:12261781-12263823	Other	Tubulin, Beta			0	0
Y59E9AL.1	thn-6	0.142482	1.92244	2.60213	3.09231	0.00198606	0.0245732	WBGene00021992	IV:5228907-5230072	Other	THaumatiN family			0	0
Y73B6BR.1	pqn-89	10.7267	37.9279	1.26295	3.66297	0.000249304	0.00554857	WBGene00004169	IV:6506709-6511024	Other	Prion-like-(Q/N-rich)-domain-bearing protein			0	0	3
ZC15.8	pqn-94	62.9117	429.587	1.92109	4.54845	5.40418e-06	0.00028677	WBGene00004173	V:20278615-20279826	Other	Prion-like-(Q/N-rich)-domain-bearing protein			0	0
F13G11.1	dmd-6	28.2112	88.219	1.1401	3.76222	0.000168413	0.00421677	WBGene00007058	IV:14616207-14623928	Other	DM (Doublesex/MAB-3) Domain family			0	1
Y73F8A.19	cpna-4	0.449313	3.27441	1.98617	3.3329	0.000859454	0.0134005	WBGene00006441	IV:15361553-15368233	Other	Copine domain protein			0	1
Y59H11AR.2	catp-7	21.0139	64.7269	1.12499	4.85993	1.17427e-06	8.13355e-05	WBGene00022010	IV:8585523-8594598	Signaling	Y59H11AR.2	ATPase, P-type cation exchange	0.02	4	1
C02E7.1	catp-2	0.0240561	1.2382	3.94103	4.846	1.25975e-06	8.53939e-05	WBGene00015338	V:4934723-4939071	Signaling	C02E7.1	ATPase, P-type cation exchange	0.02	3	0
C01G12.8	catp-4	1.31239	8.41847	1.85858	3.67055	0.000242027	0.00546872	WBGene00007248	II:14593426-14597543	Signaling	Cation transporting ATPase	ATPase, P-type cation exchange	0.02	0	0
C10G11.8		5.46917	25.7814	1.55053	3.2086	0.00133383	0.0184087	WBGene00015688	I:6271982-6273770	Signaling		ATPase, P-type cation exchange	0.02	0	0
K10F12.3	pll-1	1.32823	5.19099	1.36308	3.42291	0.000619544	0.0107031	WBGene00004045	III:365947-377557	Signaling	PhosphoLipase C Like	C2 calcium-dependent membrane targeting	0.024	3	0
T01E8.3	plc-3	5.21528	32.592	1.83247	4.15841	3.20466e-05	0.00119551	WBGene00004038	II:10222799-10229362	Signaling	PhosphoLipase C	C2 calcium-dependent membrane targeting	0.024	3	0
F31B12.1	plc-1	3.41558	9.65315	1.03894	4.00902	6.09713e-05	0.00192836	WBGene00004036	X:10794797-10814931	Signaling	PhosphoLipase C	C2 calcium-dependent membrane targeting	0.024	1	0
ZK822.3	nhx-9	2.88204	8.82811	1.11944	3.38153	0.000720843	0.0118545	WBGene00003736	IV:11930840-11935683	Signaling	Na/H eXchanger	Cation/H+ exhanger	0.071	2	1
F58E1.6	nhx-6	0.0446938	1.66962	3.62052	4.16374	3.13072e-05	0.00117582	WBGene00003734	II:1670835-1674516	Signaling	Na/H eXchanger	Cation/H+ exhanger	0.071	1	0
F41E7.2		0.855761	5.39034	1.84037	4.45078	8.55571e-06	0.000409973	WBGene00009618	X:10273624-10278235	Signaling	F41E7.2	Cation/H+ exhanger	0.071	0	0
F55G1.13		0.150632	1.29041	2.14788	3.13502	0.0017184	0.0219832	WBGene00018906	IV:7495339-7497834	Signaling	F55G1.13	EGF-like	0.19	3	1
C05C12.4		11.2658	62.8966	1.71972	3.6644	0.000247919	0.00553994	WBGene00007336	IV:11246417-11248022	Signaling	C05C12.4	EGF-like	0.19	3	0	3
F40E10.4	slt-1	1.71457	7.94567	1.53346	3.21055	0.00132479	0.018318	WBGene00004854	X:14674239-14683247	Signaling	SLiT (Drosophila) homolog	EGF-like	0.19	2	1
F46C5.3	nas-25	0.430822	7.04626	2.79456	4.55637	5.20464e-06	0.000278843	WBGene00003544	II:8825991-8829210	Signaling	Nematode AStacin protease	EGF-like	0.19	2	0
K04E7.3	nas-33	0.085038	13.9634	5.1011	7.66609	1.77636e-14	5.72399e-12	WBGene00003551	X:6451319-6455136	Signaling	Nematode AStacin protease	EGF-like	0.19	2	0
Y95B8A.1	nas-30	0.441611	2.4459	1.71174	2.83215	0.00462359	0.0446379	WBGene00003548	I:942413-947678	Signaling	Nematode AStacin protease	EGF-like	0.19	2	1
F57C12.1	nas-38	0.420282	2.30186	1.70055	2.82405	0.00474211	0.0454074	WBGene00003554	X:558142-563659	Signaling	Nematode AStacin protease	EGF-like	0.19	1	0
B0238.12		7.80129	103.684	2.58706	5.16743	2.37338e-07	1.98382e-05	WBGene00015076	V:5267805-5268807	Signaling	B0238.12	EGF-like	0.19	1	0
C25E10.8		9.3762	48.9607	1.65284	3.15769	0.00159026	0.0209466	WBGene00016097	V:9053292-9053993	Signaling	C25E10.8	EGF-like	0.19	1	0
F48C5.1		2.01451	9.9864	1.60085	2.86086	0.00422496	0.041713	WBGene00009842	X:11444279-11446546	Signaling	F48C5.1	EGF-like	0.19	1	0
T12A7.2		5.22471	15.9097	1.11353	2.79588	0.00517588	0.048272	WBGene00011723	IV:11756346-11761033	Signaling	T12A7.2	EGF-like	0.19	1	1
Y69H2.10		0.24212	1.94979	2.08604	3.99964	6.34396e-05	0.00198945	WBGene00013485	V:18670280-18684326	Signaling	Y69H2.10	EGF-like	0.19	1	1
Y51H4A.25		8.58186	24.5097	1.04942	3.46817	0.000524018	0.00952659	WBGene00013119	IV:16698036-16743046	Signaling	Y51H4A.25	EGF-like	0.19	0	0
Y69H2.3		46.6125	123.146	0.971502	4.69188	2.70708e-06	0.000163558	WBGene00013481	V:18650308-18664084	Signaling	Y69H2.3	EGF-like	0.19	0	0
F11E6.9		1.06289	17.0009	2.77227	4.2854	1.82407e-05	0.000763772	WBGene00008712	IV:17474209-17475792	Signaling	GRound-Like (grd related)	Ground-related	0.075	4	1
T03D8.4	grl-14	0.360954	3.01216	2.12166	3.30122	0.000962646	0.0144912	WBGene00001723	V:20825643-20828849	Signaling	GRound-Like (grd related)	Ground-related	0.075	4	0
C23H5.9	grl-20	0.424945	3.403	2.08045	2.98012	0.00288133	0.0318091	WBGene00001729	IV:2122795-2128851	Signaling	GRound-Like (grd related)	Ground-related	0.075	3	1
F11E6.2	grl-24	0.421726	3.36741	2.07754	3.14941	0.00163601	0.0213468	WBGene00001733	IV:17474209-17475792	Signaling	GRound-Like (grd related)	Ground-related	0.075	2	0
ZK643.8	grl-25	0.0316547	1.07566	3.5258	4.28826	1.8008e-05	0.000758314	WBGene00001734	III:8962205-8965601	Signaling	GRound-Like (grd related)	Ground-related	0.075	1	0
Y65B4BR.6	grl-16	15.2286	43.7178	1.05458	3.10499	0.00190285	0.0237819	WBGene00001725	I:572179-575122	Signaling	GRound-Like (grd related)	Ground-related	0.075	0	0
ZC168.5	grl-21	3.28112	37.2161	2.42856	4.45247	8.48875e-06	0.000407643	WBGene00001730	IV:10737448-10738163	Signaling	GRound-Like (grd related)	Ground-related	0.075	0	0
Y80D3A.7	ptr-22	0.247707	10.3566	3.73313	6.54496	5.95113e-11	1.16068e-08	WBGene00004236	V:18919198-18931346	Signaling	PaTched Related family	Patched	0.021	3	0
F09G8.4	ncr-2	0.538488	3.26539	1.80237	3.30175	0.000960839	0.0144738	WBGene00003562	III:8258265-8265717	Signaling	NPC1 (human Niemann Pick C disease) Related	Patched	0.021	2	0
F02E8.6	ncr-1	4.86937	17.9235	1.30315	2.98225	0.00286135	0.0316514	WBGene00003561	X:4472216-4480091	Signaling	NPC1 (human Niemann Pick C disease) Related	Patched	0.021	1	0
Y18D10A.7	ptr-17	0.298203	1.29975	1.47215	3.42896	0.000605901	0.0105826	WBGene00004231	I:12834653-12843222	Signaling	PaTched Related family	Patched	0.021	1	0
C41D7.2	ptr-3	0.422637	3.04921	1.97612	3.41724	0.000632595	0.0108527	WBGene00004218	II:362492-367423	Signaling	PaTched Related family	Patched	0.021	0	0
T27F2.2		4.64905	19.6074	1.43924	3.20708	0.00134089	0.0184488	WBGene00012100	V:11631410-11637188	Signaling	T27F2.2	PDZ/DHR/GLGF	8.3e-05	3	0
C25G4.6		4.37536	29.0028	1.8914	4.01889	5.84722e-05	0.00186524	WBGene00007733	IV:12455085-12456169	Signaling	C25G4.6	PDZ/DHR/GLGF	8.3e-05	2	1
C46H11.6		0.129407	1.94002	2.70749	3.74807	0.000178198	0.00439251	WBGene00016730	I:5020876-5023166	Signaling	C46H11.6	PDZ/DHR/GLGF	8.3e-05	1	0
F28F5.3	lim-8	6.76582	17.6088	0.956515	3.08865	0.00201065	0.0247124	WBGene00017904	III:6802725-6816065	Signaling	LIM domain family	PDZ/DHR/GLGF	8.3e-05	1	1
C52A11.4	mpz-1	3.95466	10.5471	0.980956	3.5471	0.000389502	0.00778094	WBGene00003404	II:10738908-10774984	Signaling	Multiple PDZ domain protein	PDZ/DHR/GLGF	8.3e-05	1	0
C35D10.2		9.08386	50.2826	1.71116	3.65201	0.000260201	0.0057337	WBGene00016440	III:4870739-4872011	Signaling	C35D10.2	PDZ/DHR/GLGF	8.3e-05	1	0
C50D2.3		0.234402	4.21688	2.88981	3.46259	0.000535004	0.0096631	WBGene00016807	II:106257-107489	Signaling	C50D2.3	PDZ/DHR/GLGF	8.3e-05	1	0
F40F9.3		0.738791	7.28534	2.2886	3.67807	0.000235008	0.00537569	WBGene00009581	V:9715189-9716352	Signaling	F40F9.3	PDZ/DHR/GLGF	8.3e-05	1	0
F44D12.4		11.5689	59.9384	1.645	3.57803	0.000346198	0.0071206	WBGene00009681	IV:10026382-10027637	Signaling	F44D12.4	PDZ/DHR/GLGF	8.3e-05	1	0
T15H9.4		0.065105	0.878428	2.60213	3.09231	0.00198606	0.0245186	WBGene00011789	II:9611795-9613326	Signaling		PDZ/DHR/GLGF	8.3e-05	1	0
ZK849.1		0.21334	2.43072	2.43306	3.40207	0.000668785	0.011265	WBGene00014100	I:14182773-14185624	Signaling	ZK849.1	PDZ/DHR/GLGF	8.3e-05	1	0
ZK849.2		0.633844	4.10392	1.8679	4.20212	2.64424e-05	0.00102963	WBGene00014101	I:14185629-14196282	Signaling	ZK849.2	PDZ/DHR/GLGF	8.3e-05	1	0
C01B7.4	tag-117	3.90607	18.4566	1.55289	3.29599	0.000980745	0.0146841	WBGene00006467	V:8786526-8795543	Signaling	Temporarily Assigned Gene name	PDZ/DHR/GLGF	8.3e-05	0	0
T21G5.4		2.55959	15.5587	1.80477	3.3253	0.000883241	0.0136091	WBGene00020661	I:6872595-6873739	Signaling	T21G5.4	PDZ/DHR/GLGF	8.3e-05	0	0
H09G03.2	frm-8	2.56304	8.20491	1.16354	3.49482	0.000474381	0.00892334	WBGene00001494	III:3200788-3219141	Signaling	FERM domain (protein4.1-ezrin-radixin-moesin) family	PDZ/DHR/GLGF	8.3e-05	0	0
H06H21.9		0.243772	3.48051	2.6587	3.9512	7.77604e-05	0.00233009	WBGene00019165	IV:4825509-4827271	Signaling	H06H21.9	PDZ/DHR/GLGF	8.3e-05	0	0
Y51B9A.3		0.0966247	1.83485	2.94388	3.53197	0.00041248	0.00814482	WBGene00013085	II:9405516-9407038	Signaling	Y51B9A.3	PDZ/DHR/GLGF	8.3e-05	0	0
F55D12.6		0.433928	3.68086	2.13802	2.97141	0.00296434	0.0323401	WBGene00010092	I:7899030-7903328	Signaling	F55C5.2	Phospholipase C	0.032	3	0
T09B9.3		0.198872	1.95458	2.28527	3.20741	0.00133936	0.0184392	WBGene00011644	X:9757204-9761215	Signaling	T09B9.3	Phospholipase C	0.032	0	0
T28C6.5		0.404473	2.82973	1.94535	2.89681	0.00376976	0.0383777	WBGene00012120	IV:8821428-8822782	Signaling	T28C6.5	Phospholipase C	0.032	0	0
C54D1.3	ist-1	1.37264	6.5717	1.56604	3.08576	0.00203033	0.0248308	WBGene00002163	X:7132157-7139617	Signaling	Insulin receptor SubsTrate homolog	Pleckstrin homology	0.085	3	0
C33D9.1	exc-5	4.73394	17.1597	1.28781	2.91858	0.00351625	0.0366356	WBGene00001366	IV:8799070-8804839	Signaling	EXCretory canal abnormal	Pleckstrin homology	0.085	2	0
C07B5.4		1.97104	8.24838	1.43146	3.81014	0.000138889	0.00363301	WBGene00007409	X:9529467-9536569	Signaling	C07B5.4	Pleckstrin homology	0.085	2	0
F55C7.7	unc-73	27.1231	57.4207	0.750019	3.74838	0.000177981	0.00439204	WBGene00006805	I:3999343-4031628	Signaling	UNCoordinated	Pleckstrin homology	0.085	1	0
T24C12.2	gap-1	2.1269	12.7753	1.79285	3.49367	0.000476424	0.0089542	WBGene00001515	X:2192497-2195342	Signaling	GTPase Activating Protein family	Pleckstrin homology	0.085	1	0
C15C6.2		6.7335	38.8732	1.75321	3.91962	8.8687e-05	0.00257088	WBGene00007601	I:12203789-12205799	Signaling	C15C6.2	Pleckstrin homology	0.085	1	0
Y95B8A.12		1.35625	5.26636	1.35662	4.02386	5.72531e-05	0.00183689	WBGene00022391	I:912416-926879	Signaling	Y95B8A.12	Pleckstrin homology	0.085	1	0
F32F2.1	uig-1	7.01423	17.3759	0.907143	2.8852	0.00391161	0.0394247	WBGene00009337	V:13273571-13295896	Signaling	UNC-112-Interacting Guanine nucleotide exchange factor	Pleckstrin homology	0.085	0	1
T08G11.2		0.331407	4.02198	2.49618	3.69076	0.000223588	0.0051569	WBGene00044684	I:8919320-8920504	Signaling	T08G11.2	SH2 motif	1e-11	2	1
B0207.11		0.115344	2.07503	2.88981	3.46259	0.000535004	0.00965526	WBGene00015034	I:5963034-5964128	Signaling	B0207.11	SH2 motif	1e-11	0	0
F13B6.2		4.03708	21.7343	1.68337	3.40597	0.000659297	0.0111644	WBGene00017417	IV:7458783-7460802	Signaling	F13B6.2	Unknown function		2	0	1
F13D11.1	acp-5	3.48621	14.9242	1.45417	2.83323	0.00460799	0.0445646	WBGene00017427	X:5829369-5834815	Signaling	F13D11.1	Unknown function		2	0	3
F45H7.2	gei-1	9.38644	21.1098	0.810471	2.83814	0.00453776	0.0440387	WBGene00001559	III:3344864-3370198	Signaling	GEX Interacting protein			4	1
C14F11.3	lite-1	0.647038	14.733	3.12544	5.50796	3.6302e-08	3.73675e-06	WBGene00001803	X:6226090-6230660	Signaling	high-energy LIghT unrEsponsive			3	1
C51E3.7	egl-3	33.8396	181.876	1.68169	6.4335	1.24698e-10	2.27257e-08	WBGene00001172	V:10169146-10173725	Signaling	Proprotein convertase			3	1
C54E4.3	gcy-37	0.28525	1.69378	1.78135	2.85158	0.00435022	0.042722	WBGene00001557	IV:2150648-2159161	Signaling	Guanylyl CYclase			3	0
Y37E3.16	fpn-1.1	16.627	45.3239	1.00281	3.00504	0.00265544	0.0300464	WBGene00021354	I:2097347-2123444	Signaling	FerroPortiN			3	0
B0024.14	crm-1	14.3173	32.2038	0.810616	2.90406	0.00368361	0.0377078	WBGene00007103	V:10320688-10332083	Signaling	CRiM (Cysteine RIch motor neuron protein) homolog			2	0
C23H4.1	cab-1	37.3857	159.327	1.44967	4.51281	6.39743e-06	0.00032401	WBGene00000277	X:12199486-12212972	Signaling	C-terminus-of-AEX-Binding protein			2	1
F48F7.2	syx-2	3.24499	19.3898	1.78763	4.21645	2.48183e-05	0.000981869	WBGene00006372	X:13960000-13962734	Signaling	SYNtaxin			2	0
T03D8.3	sbt-1	39.4381	178.811	1.5116	3.46768	0.000524969	0.00953608	WBGene00011392	V:20825643-20828849	Signaling	Seven B Two (mammalian 7BT prohormone convertase chaperone) homolog			2	2
C02H7.3	aex-3	3.0159	10.32	1.23019	3.4416	0.000578293	0.0102127	WBGene00000086	X:751210-759732	Signaling	Aboc, EXpulsion defective			1	0
C18A3.6	rab-3	9.02053	29.3546	1.17995	3.08208	0.00205561	0.0250024	WBGene00004267	II:5720131-5727620	Signaling	RAB family			1	0
F01D4.4	egl-21	34.3136	167.129	1.58322	5.10717	3.2702e-07	2.68301e-05	WBGene00001189	IV:10478413-10481816	Signaling	EGg Laying defective			1	0
T05D4.4	osm-7	4.30844	20.5244	1.56104	4.23226	2.31359e-05	0.000931892	WBGene00003887	III:13576071-13580547	Signaling	OSMotic avoidance abnormal			1	0
C37H5.1	nex-4	0.824552	4.79343	1.76016	2.97305	0.0029486	0.0322317	WBGene00003591	V:4855310-4862951	Signaling	anNEXin family			1	1
C46E1.2	gcy-36	0.199745	1.6137	2.08924	3.24911	0.00115767	0.0166061	WBGene00001556	X:15478938-15485622	Signaling	Guanylyl CYclase			1	0
F16H9.1	rgs-2	4.15004	13.0992	1.14943	3.18877	0.0014288	0.0194181	WBGene00004345	X:12705543-12813868	Signaling	Regulator of G protein Signaling			1	0
PDB1.1		23.1411	62.213	0.988954	2.85428	0.00431351	0.0424365	WBGene00019803	X:7556740-7559017	Signaling	PDB1.1			1	0
T25D10.5	btb-2	0.225566	2.84054	2.53314	3.54236	0.000396565	0.00787956	WBGene00020802	II:6401923-6403053	Signaling	BTB (Broad/complex/Tramtrack/Bric a brac) domain protein			1	0
B0495.10	cpna-5	3.24069	11.5992	1.27515	3.43867	0.000584575	0.0102909	WBGene00007044	II:7711794-7718515	Signaling	CoPine domain protein			1	0
K08D10.7	scrm-8	0.22956	2.89163	2.53341	3.85863	0.000114022	0.00314148	WBGene00019530	IV:4164696-4166222	Signaling	SCRaMblase (phospholipid scramblase)			0	0
T19A6.2	ngp-1	78.241	165.512	0.74925	2.89953	0.00373727	0.0381342	WBGene00003596	I:8394720-8398621	Signaling	Nuclear/nucleolar GTP-binding Protein family			0	0
W01H2.3	rab-37	0.31381	2.82354	2.19696	3.42788	0.000608306	0.0105996	WBGene00004285	X:4227786-4235822	Signaling	RAB family			0	0
Y18H1A.10		0.350947	2.21243	1.84121	2.8592	0.00424709	0.0418944	WBGene00021214	I:683726-686578	Signaling: kinase	Y18H1A.10	Protein kinase	1.9e-21	8	0
C35E7.10		0.922009	9.06563	2.28569	4.92902	8.26411e-07	6.0244e-05	WBGene00016462	I:10810636-10812854	Signaling: kinase	C35E7.10	Protein kinase	1.9e-21	6	1
C03B1.5		0.0468814	0.72852	2.74339	2.98844	0.00280403	0.0312819	WBGene00015376	X:6355542-6357913	Signaling: kinase	Putative tyrosine-protein kinase	Protein kinase	1.9e-21	5	1
F08F1.1	kin-9	0.694997	3.879	1.71943	3.35785	0.000785507	0.0126283	WBGene00002195	X:8432602-8437289	Signaling: kinase	protein KINase	Protein kinase	1.9e-21	5	2
ZC239.7	gcy-15	0.29895	2.14222	1.96932	3.33649	0.000848442	0.013266	WBGene00001541	II:3192414-3197061	Signaling: kinase	Guanylyl CYclase	Protein kinase	1.9e-21	5	0
C27D8.1		2.00385	13.3652	1.89758	3.4339	0.000594958	0.0104406	WBGene00007777	IV:12717851-12719359	Signaling: kinase	C27D8.1	Protein kinase	1.9e-21	4	2
C56C10.6		0.191273	1.73642	2.20588	3.14399	0.00166661	0.0216445	WBGene00016963	II:6579650-6581260	Signaling: kinase	C56C10.6	Protein kinase	1.9e-21	4	1
F09A5.2		0.756441	15.2116	3.00119	5.74569	9.1548e-09	1.09434e-06	WBGene00008599	X:13135027-13139692	Signaling: kinase	Putative tyrosine-protein kinase	Protein kinase	1.9e-21	4	1	1,2
R11E3.1		0.79124	5.79144	1.99053	3.47846	0.000504313	0.00926685	WBGene00020003	IV:4789725-4791972	Signaling: kinase	R11E3.1	Protein kinase	1.9e-21	4	0
T14E8.1		8.85479	27.6441	1.13845	3.42671	0.000610949	0.0106207	WBGene00020504	X:6553244-6569475	Signaling: kinase	T14E8.1	Protein kinase	1.9e-21	4	0
Y69E1A.3		0.160999	1.19532	2.00477	2.91125	0.00359991	0.0372627	WBGene00013475	IV:10952437-10954656	Signaling: kinase	Y69E1A.3	Protein kinase	1.9e-21	4	0
Y69F12A.1		0.172596	1.75949	2.32183	3.23595	0.0012124	0.0171261	WBGene00022102	III:7456665-7458470	Signaling: kinase	Y69F12A.1	Protein kinase	1.9e-21	4	0
ZK622.1		0.125261	1.81527	2.67359	3.66876	0.000243734	0.005485	WBGene00022780	II:5293789-5295601	Signaling: kinase	ZK622.1	Protein kinase	1.9e-21	4	1
B0240.3	daf-11	0.274827	1.58918	1.75483	2.96137	0.00306278	0.0332346	WBGene00000907	V:11718067-11725631	Signaling: kinase	abnormal DAuer Formation	Protein kinase	1.9e-21	3	0
B0545.1	tpa-1	8.81858	24.6905	1.02956	3.31084	0.000930161	0.0142334	WBGene00006599	IV:92015-110924	Signaling: kinase	TPA (tetradecanoyl phorbol acetate) resistant	Protein kinase	1.9e-21	3	1
C04G2.2		0.591499	4.17513	1.95424	3.12073	0.00180401	0.02279	WBGene00007305	IV:10090705-10092351	Signaling: kinase	C04G2.2	Protein kinase	1.9e-21	3	0
C14A4.13		0.198501	3.34429	2.82422	4.22593	2.37959e-05	0.00094817	WBGene00007563	II:10618393-10620427	Signaling: kinase	C14A4.13	Protein kinase	1.9e-21	3	1
C50F4.10		0.614842	8.68492	2.64798	4.33475	1.45925e-05	0.000636176	WBGene00008235	V:9529981-9531550	Signaling: kinase	C50F4.10	Protein kinase	1.9e-21	3	1
D2024.1		0.0812271	1.13654	2.63849	3.13922	0.00169398	0.0217962	WBGene00017050	IV:7247526-7249421	Signaling: kinase	D2024.1	Protein kinase	1.9e-21	3	0
F26A1.3		0.285846	2.93478	2.32893	3.62631	0.000287497	0.00615227	WBGene00017802	III:4826870-4828883	Signaling: kinase	F26A1.3	Protein kinase	1.9e-21	3	0
F53G12.6	spe-8	0.318132	2.72911	2.14926	3.34759	0.000815162	0.0128999	WBGene00004962	I:118103-120870	Signaling: kinase	defective SPErmatogenesis	Protein kinase	1.9e-21	3	0
T03D8.5	gcy-22	0.291593	1.83018	1.83681	3.07054	0.0021367	0.0258052	WBGene00001547	V:20820299-20824991	Signaling: kinase	Guanylyl CYclase	Protein kinase	1.9e-21	3	0
T06C10.6	kin-26	0.286909	2.0391	1.9611	2.92801	0.00341143	0.0359648	WBGene00002208	IV:7875717-7877785	Signaling: kinase	protein KINase	Protein kinase	1.9e-21	3	0
T15B12.2		0.395353	2.43665	1.8186	2.79218	0.00523537	0.0485824	WBGene00020531	III:5299999-5301844	Signaling: kinase	T15B12.2	Protein kinase	1.9e-21	3	0
W01B6.2		0.77158	7.48016	2.27157	3.77646	0.000159072	0.00404206	WBGene00012169	IV:10073406-10075088	Signaling: kinase	W01B6.2	Protein kinase	1.9e-21	3	0
W01B6.5		0.201962	2.19511	2.38591	3.57015	0.000356777	0.00729769	WBGene00012172	IV:10076296-10078621	Signaling: kinase	W01B6.5	Protein kinase	1.9e-21	3	0
Y116A8C.24		0.239598	2.25427	2.24162	3.38783	0.000704477	0.0116629	WBGene00013801	IV:17068745-17070821	Signaling: kinase	Y116A8C.24	Protein kinase	1.9e-21	3	0
ZC581.7		0.311583	3.70231	2.47505	3.77167	0.000162161	0.00409713	WBGene00022634	I:6660448-6662292	Signaling: kinase	ZC581.7	Protein kinase	1.9e-21	3	1
ZK354.2		1.3039	9.52514	1.98857	4.57303	4.80723e-06	0.000261971	WBGene00022705	IV:5313470-5315514	Signaling: kinase	ZK354.2	Protein kinase	1.9e-21	3	2
ZK354.6		0.433335	4.33094	2.30203	3.58273	0.000340028	0.00703273	WBGene00022707	IV:5295960-5297476	Signaling: kinase	ZK354.6	Protein kinase	1.9e-21	3	1
ZK666.8		0.0347221	1.04108	3.40064	3.09779	0.00194972	0.024218	WBGene00014048	II:10491588-10493007	Signaling: kinase	ZK666.8	Protein kinase	1.9e-21	3	0
B0207.7		0.232487	2.55593	2.39734	3.4326	0.000597828	0.0104827	WBGene00015030	I:5945758-5947344	Signaling: kinase	B0207.7	Protein kinase	1.9e-21	2	0
B0222.9	gad-3	4.00409	15.5952	1.35965	3.01955	0.0025315	0.029028	WBGene00015057	V:9168365-9172998	Signaling: kinase	B0222.9	Protein kinase	1.9e-21	2	0	4
C04G6.1	mpk-2	2.87402	20.9868	1.98818	5.60129	2.12757e-08	2.3418e-06	WBGene00003402	II:5104100-5108884	Signaling: kinase	MAP Kinase	Protein kinase	1.9e-21	2	1
C05C12.1		0.269566	3.06226	2.4301	3.63169	0.000281571	0.00607811	WBGene00007335	IV:11248871-11259435	Signaling: kinase	C05C12.1	Protein kinase	1.9e-21	2	0
C08H9.5	old-1	0.0654934	1.47933	3.1174	4.0912	4.29154e-05	0.00150502	WBGene00003862	II:9866570-9868684	Signaling: kinase	Overexpression Longevity Determinant	Protein kinase	1.9e-21	2	1
C34B2.3		0.346081	2.63259	2.02905	3.03542	0.00240203	0.0280497	WBGene00016388	I:10672762-10674847	Signaling: kinase	C34B2.3	Protein kinase	1.9e-21	2	0
C36B7.2		0.0765541	1.22418	2.77203	3.84597	0.000120079	0.00325589	WBGene00016465	X:7104809-7108387	Signaling: kinase	C36B7.2	Protein kinase	1.9e-21	2	1
C38C3.4		3.61357	30.6409	2.13764	4.72829	2.26414e-06	0.000141805	WBGene00016513	V:1482044-1483054	Signaling: kinase	C38C3.4	Protein kinase	1.9e-21	2	0
C39H7.1		4.44231	19.3149	1.4697	2.97239	0.00295488	0.0322685	WBGene00016541	IV:5631723-5633355	Signaling: kinase	C39H7.1	Protein kinase	1.9e-21	2	1
C54G4.1	rskn-2	30.4248	98.4366	1.17415	3.50761	0.00045215	0.00864412	WBGene00008311	I:8014436-8024418	Signaling: kinase	RSK-pNinety (RSK-p90 kinase) homolog	Protein kinase	1.9e-21	2	1
F33D11.7		0.169448	2.30744	2.61135	3.58101	0.000342268	0.00705282	WBGene00018004	I:5850082-5851831	Signaling: kinase	F33D11.7	Protein kinase	1.9e-21	2	1
F36H12.9		0.624983	6.00028	2.26184	3.67603	0.000236896	0.00538564	WBGene00018123	IV:5257058-5258297	Signaling: kinase	F36H12.9	Protein kinase	1.9e-21	2	0
F37E3.3		0.414052	3.11957	2.01946	3.15455	0.00160745	0.0210981	WBGene00018158	I:6429609-6431587	Signaling: kinase	F37E3.3	Protein kinase	1.9e-21	2	0
F47F2.1		4.04522	10.6227	0.965457	2.84587	0.00442903	0.0432477	WBGene00018569	X:3884168-3893286	Signaling: kinase	F47F2.1	Protein kinase	1.9e-21	2	0
H12I13.1		0.045092	0.946405	3.04397	3.66144	0.0002508	0.00557071	WBGene00019190	II:6062216-6064298	Signaling: kinase	H12I13.1	Protein kinase	1.9e-21	2	0
K06H7.8		0.157928	2.13084	2.60213	3.56014	0.000370657	0.00749199	WBGene00019459	III:8096662-8098143	Signaling: kinase	Putative serine/threonine-protein kinase	Protein kinase	1.9e-21	2	1	3
K11C4.1		0.570413	4.60827	2.08925	3.24911	0.00115767	0.0165954	WBGene00019642	V:6896980-6898438	Signaling: kinase	K11C4.1	Protein kinase	1.9e-21	2	0
R13H9.6		0.773045	6.41449	2.11598	3.52465	0.000424049	0.00827044	WBGene00020072	IV:5067353-5068642	Signaling: kinase	R13H9.6	Protein kinase	1.9e-21	2	0
T04B2.2	frk-1	0.363537	3.50358	2.26566	3.61784	0.000297075	0.00632679	WBGene00001487	IV:10043940-10045675	Signaling: kinase	Fer oncogene Related Kinase	Protein kinase	1.9e-21	2	0
T10H9.2	scd-2	0.769903	4.00126	1.6481	3.17003	0.00152421	0.0202567	WBGene00004740	V:6633251-6639641	Signaling: kinase	Suppressor of Constitutive Dauer formation	Protein kinase	1.9e-21	2	0
T11F8.4		0.259052	2.25956	2.1659	3.34683	0.000817414	0.0129079	WBGene00020435	IV:5474113-5476555	Signaling: kinase	T11F8.4	Protein kinase	1.9e-21	2	1
T19D12.5		0.834071	5.41859	1.87127	3.08289	0.00205004	0.025003	WBGene00020580	II:6631101-6643064	Signaling: kinase	T19D12.5	Protein kinase	1.9e-21	2	0	3
W02B12.12		2.06568	16.2671	2.06369	4.78869	1.67875e-06	0.000109138	WBGene00012207	II:11476670-11479077	Signaling: kinase	W02B12.12	Protein kinase	1.9e-21	2	0
Y39G8C.2		0.136207	3.22176	3.16351	4.44285	8.87762e-06	0.000422666	WBGene00012731	II:14095354-14097293	Signaling: kinase	Y39G8C.2	Protein kinase	1.9e-21	2	0
Y65B4A.9		0.161134	2.89879	2.88981	4.0945	4.23087e-05	0.00149792	WBGene00022032	I:663626-666850	Signaling: kinase	Y65B4A.9	Protein kinase	1.9e-21	2	1
Y71F9AL.2		0.566977	14.6942	3.25489	5.72224	1.05129e-08	1.24332e-06	WBGene00022108	I:2903596-2924716	Signaling: kinase	Y71F9AL.2	Protein kinase	1.9e-21	2	0
ZK596.2		0.670718	5.49682	2.10358	3.35255	0.000800707	0.0127803	WBGene00014007	IV:10908100-10909270	Signaling: kinase	ZK596.2	Protein kinase	1.9e-21	2	0
B0218.5		0.236365	1.73238	1.99187	2.81584	0.00486497	0.0463444	WBGene00015049	IV:8155231-8156428	Signaling: kinase	B0218.5	Protein kinase	1.9e-21	1	1
C09B9.4		0.729165	6.38531	2.16986	3.61435	0.000301096	0.00640017	WBGene00015629	IV:5031557-5033377	Signaling: kinase	C09B9.4	Protein kinase	1.9e-21	1	0
C25A8.5		0.40748	3.56346	2.1685	3.38244	0.000718443	0.0118325	WBGene00016085	IV:6999582-7001477	Signaling: kinase	C25A8.5	Protein kinase	1.9e-21	1	0
C27D6.11		0.491874	5.05938	2.33078	3.65983	0.000252379	0.0056002	WBGene00044388	II:5159697-5161112	Signaling: kinase	C27D6.11	Protein kinase	1.9e-21	1	0
C34F11.5		0.676316	5.80181	2.14926	3.93556	8.30046e-05	0.00245415	WBGene00016416	II:5195875-5199240	Signaling: kinase	C34F11.5	Protein kinase	1.9e-21	1	0
C44C8.6	mak-2	19.608	68.5299	1.25133	3.72903	0.000192215	0.00463525	WBGene00007007	IV:884908-890187	Signaling: kinase	MAP kinase Activated protein Kinase	Protein kinase	1.9e-21	1	0
F01D4.3		0.0479289	0.869828	2.89858	3.47235	0.000515921	0.00943337	WBGene00008487	IV:10472749-10478140	Signaling: kinase	F01D4.3	Protein kinase	1.9e-21	1	0
F09C12.2		0.0675249	8.09847	4.78693	6.02938	1.64587e-09	2.37626e-07	WBGene00017277	II:5110011-5112215	Signaling: kinase	F09C12.2	Protein kinase	1.9e-21	1	0
F25F2.1		0.51724	3.92747	2.02724	4.16887	3.06114e-05	0.00115751	WBGene00009115	III:4508827-4512093	Signaling: kinase	F25F2.1	Protein kinase	1.9e-21	1	0
F31E3.2		2.4672	11.8982	1.5733	4.29794	1.72396e-05	0.000735709	WBGene00017950	III:6974140-6977962	Signaling: kinase	Putative serine/threonine-protein kinase	Protein kinase	1.9e-21	1	0
F32B6.10		0.183522	1.39857	2.03087	3.00181	0.00268383	0.0302291	WBGene00009324	IV:9887161-9890031	Signaling: kinase	F32B6.10	Protein kinase	1.9e-21	1	0
F35C11.3		0.20168	3.02352	2.70749	3.81488	0.00013625	0.00357661	WBGene00009402	II:8246843-8248195	Signaling: kinase	F35C11.3	Protein kinase	1.9e-21	1	1
F36H12.8	ttbk-2	0.905848	5.49672	1.80304	2.95254	0.00315174	0.0339021	WBGene00018122	IV:5258703-5259961	Signaling: kinase	F36H12.8	Protein kinase	1.9e-21	1	0
F38E1.3		0.38263	3.05933	2.07888	3.11748	0.00182403	0.0230298	WBGene00018178	V:8376119-8377925	Signaling: kinase	F38E1.3	Protein kinase	1.9e-21	1	0
F58A3.2	egl-15	2.66721	9.34449	1.25375	5.35654	8.48306e-08	7.82624e-06	WBGene00001184	X:11016335-11023334	Signaling: kinase	EGg Laying defective	Protein kinase	1.9e-21	1	0
F59A6.4		0.180973	4.01208	3.09872	4.99596	5.85452e-07	4.53552e-05	WBGene00019086	II:5005076-5008053	Signaling: kinase	F59A6.4	Protein kinase	1.9e-21	1	0
K07F5.4	kin-24	0.101777	1.74165	2.8398	3.98685	6.69567e-05	0.00208212	WBGene00002206	IV:9839082-9841045	Signaling: kinase	protein KINase	Protein kinase	1.9e-21	1	1
K09B11.5		0.391618	2.73621	1.94404	3.66743	0.000244999	0.00549677	WBGene00010712	IV:13431208-13434035	Signaling: kinase	K09B11.5	Protein kinase	1.9e-21	1	0
M7.7		0.348966	3.12215	2.1913	3.33031	0.000867478	0.0134878	WBGene00010883	IV:11086060-11092523	Signaling: kinase	M7.7	Protein kinase	1.9e-21	1	1
R10D12.10		0.12525	1.97053	2.75575	3.89343	9.88377e-05	0.00279587	WBGene00011191	V:13954256-13958303	Signaling: kinase	R10D12.10	Protein kinase	1.9e-21	1	0
R13H9.5		0.446019	4.48	2.30702	3.53714	0.000404483	0.00800114	WBGene00020071	IV:5065675-5066906	Signaling: kinase	R13H9.5	Protein kinase	1.9e-21	1	0
T05A7.6		0.791091	7.43856	2.24102	4.12362	3.72971e-05	0.0013528	WBGene00020223	II:4668631-4671778	Signaling: kinase	T05A7.6	Protein kinase	1.9e-21	1	0
T06C10.3		0.43742	4.39418	2.30714	3.84723	0.000119458	0.00324699	WBGene00020289	IV:7870686-7873017	Signaling: kinase	T06C10.3	Protein kinase	1.9e-21	1	0
T22B11.3		1.60445	11.968	2.00946	3.593	0.000326891	0.00681811	WBGene00020677	IV:4682943-4685100	Signaling: kinase	T22B11.3	Protein kinase	1.9e-21	1	0
T25B9.4		0.341251	2.08165	1.8083	2.83151	0.00463283	0.0447076	WBGene00012010	IV:10755703-10757688	Signaling: kinase	T25B9.4	Protein kinase	1.9e-21	1	1
W03A5.1		0.158626	2.11716	2.59128	4.07263	4.6486e-05	0.00159256	WBGene00020966	III:5406072-5413134	Signaling: kinase	W03A5.1	Protein kinase	1.9e-21	1	0
W08D2.8	kin-21	0.223857	1.56613	1.94536	2.89681	0.00376976	0.0383602	WBGene00002204	IV:9832908-9834796	Signaling: kinase	protein KINase	Protein kinase	1.9e-21	1	0
Y38H6C.20		0.351924	3.14796	2.19109	3.62669	0.000287083	0.00615526	WBGene00012632	V:20547245-20551127	Signaling: kinase	Y38H6C.20	Protein kinase	1.9e-21	1	0
Y39G8B.5		0.148593	1.31803	2.18268	3.24325	0.00118173	0.0167996	WBGene00012726	II:13987519-13991742	Signaling: kinase	Y39G8B.5	Protein kinase	1.9e-21	1	0
Y47G6A.5		7.31241	26.1543	1.27444	3.59242	0.000327627	0.00682064	WBGene00021635	I:3533995-3546906	Signaling: kinase	Y47G6A.5	Protein kinase	1.9e-21	1	0
ZK1067.1	let-23	5.174	16.7369	1.17397	3.80887	0.000139603	0.0036431	WBGene00002299	II:9197439-9207130	Signaling: kinase	LEThal	Protein kinase	1.9e-21	1	0
C36B1.10	gsk-3	0.93378	8.86596	2.25073	3.90558	9.39992e-05	0.00270023	WBGene00007977	I:8749608-8751362	Signaling: kinase	Glycogen Synthase Kinase Alpha subunit	Protein kinase	1.9e-21	1	1
C09D1.1	unc-89	16.6066	37.6098	0.817464	3.7074	0.000209396	0.00492667	WBGene00006820	I:4035893-4090962	Signaling: kinase	UNCoordinated	Protein kinase	1.9e-21	0	0
W06H8.8	ttn-1	2.58404	6.92011	0.985078	4.06609	4.7809e-05	0.00162785	WBGene00006436	V:6120891-6202609	Signaling: kinase	TiTiN family	Protein kinase	1.9e-21	0	0
C01C4.3		3.16118	15.212	1.57114	4.08939	4.32508e-05	0.00151201	WBGene00015293	X:3706729-3713319	Signaling: kinase	Putative serine/threonine-protein kinase	Protein kinase	1.9e-21	0	0
C03C10.2		0.204238	2.32702	2.43306	3.40207	0.000668785	0.0112821	WBGene00007269	III:4091049-4093252	Signaling: kinase	Putative casein kinase	Protein kinase	1.9e-21	0	0
C08F8.6		1.06058	7.91204	2.00957	3.43633	0.000589649	0.0103638	WBGene00007448	IV:11162756-11164259	Signaling: kinase	C08F8.6	Protein kinase	1.9e-21	0	0
C09D4.3		0.495749	6.85403	2.62652	4.39633	1.10096e-05	0.000503678	WBGene00015634	I:5488342-5490629	Signaling: kinase	C09D4.3	Protein kinase	1.9e-21	0	0
C18H7.4		0.617096	3.72973	1.79907	3.53023	0.000415196	0.00814781	WBGene00015994	IV:593333-595234	Signaling: kinase	C18H7.4	Protein kinase	1.9e-21	0	0
C53A5.4	tag-191	0.258089	2.47986	2.26265	3.24593	0.00117069	0.0166746	WBGene00007049	V:14531093-14542872	Signaling: kinase	Temporarily Assigned Gene name	Protein kinase	1.9e-21	0	0
F21F3.2		0.294169	2.94005	2.30203	3.52665	0.000420857	0.00821539	WBGene00017672	I:4903437-4905139	Signaling: kinase	F21F3.2	Protein kinase	1.9e-21	0	0
F33E2.2	dlk-1	11.1749	37.7095	1.21624	4.54463	5.50322e-06	0.000287903	WBGene00001008	I:12564510-12572790	Signaling: kinase	DAP (Death Associated Protein kinase) Like Kinase	Protein kinase	1.9e-21	0	0
F53C3.1		0.181842	2.86241	2.75628	3.78539	0.000153467	0.00392656	WBGene00018745	II:3912039-3913364	Signaling: kinase	F53C3.1	Protein kinase	1.9e-21	0	0
F59A3.8		0.346023	3.35632	2.2721	3.67354	0.000239212	0.00542164	WBGene00019081	I:5520391-5529762	Signaling: kinase	F59A3.8	Protein kinase	1.9e-21	0	1
H05L14.1		0.601413	4.17672	1.938	3.42684	0.000610658	0.0106239	WBGene00010366	I:7972466-7977047	Signaling: kinase	H05L14.1	Protein kinase	1.9e-21	0	0
K09C6.1		0.0975237	1.00393	2.33158	3.24782	0.00116293	0.0166066	WBGene00019555	V:859121-862061	Signaling: kinase	K09C6.1	Protein kinase	1.9e-21	0	0
M05D6.1		0.244012	2.50843	2.33019	3.4195	0.000627363	0.0107796	WBGene00010874	II:8473775-8475313	Signaling: kinase	M05D6.1	Protein kinase	1.9e-21	0	0
T05C12.1		0.820475	8.14042	2.29471	3.79668	0.000146645	0.00379128	WBGene00011466	II:8173617-8177125	Signaling: kinase	T05C12.1	Protein kinase	1.9e-21	0	0
T13H10.1	kin-5	0.523323	3.87519	2.00215	3.32594	0.000881197	0.0135871	WBGene00002193	IV:9967049-9969153	Signaling: kinase	protein KINase	Protein kinase	1.9e-21	0	0
T21G5.1		0.264657	2.55692	2.26812	3.5518	0.000382603	0.0076707	WBGene00020659	I:6874302-6876927	Signaling: kinase	T21G5.1	Protein kinase	1.9e-21	0	0
W06B3.2	sma-5	12.5511	37.7061	1.10001	4.1794	2.92283e-05	0.00112045	WBGene00004859	X:11997447-12005015	Signaling: kinase	SMAll	Protein kinase	1.9e-21	0	0
Y116A8C.38		0.241456	2.42154	2.30547	3.49502	0.000474026	0.00892421	WBGene00013811	IV:17131499-17133571	Signaling: kinase	Y116A8C.38	Protein kinase	1.9e-21	0	0
Y38H8A.3		2.69133	20.0243	2.00691	3.7352	0.000187568	0.00456279	WBGene00012637	IV:13472472-13473946	Signaling: kinase	Y38H8A.3	Protein kinase	1.9e-21	0	0
Y38H8A.4		0.402444	4.32386	2.37435	3.64664	0.000265696	0.00582591	WBGene00012638	IV:13470528-13472230	Signaling: kinase	Y38H8A.4	Protein kinase	1.9e-21	0	0
Y47G6A.13		0.411241	4.18614	2.32035	3.7105	0.00020685	0.00488228	WBGene00021639	I:3439108-3448984	Signaling: kinase	Y47G6A.13	Protein kinase	1.9e-21	0	0
F57C9.1		32.4226	269.802	2.11883	6.26618	3.70005e-10	6.09385e-08	WBGene00019008	I:4848420-4867826	Signaling: kinase	Putative pyridoxal kinase			6	2	2
D1073.1	trk-1	0.552383	3.01757	1.69797	3.39488	0.000686588	0.0114952	WBGene00017039	X:8941333-8950917	Signaling: kinase	TRK (vertebrate neurotrophin receptor tyrosine kinase) homolog			3	3
T23F11.3	cdka-1	4.66606	12.8594	1.01376	2.81664	0.00485282	0.0462881	WBGene00011955	III:4658702-4662660	Signaling: kinase	Cyclin-Dependent Kinase 5 Activating protein homolog			3	0
B0496.3	unc-82	6.59815	19.7176	1.09472	5.07753	3.82367e-07	3.04715e-05	WBGene00006814	IV:7424479-7445349	Signaling: kinase	UNCoordinated			2	0
F35F10.11		3.01522	16.6494	1.7087	3.35938	0.000781177	0.0125951	WBGene00018060	V:3310121-3312115	Signaling: membrane bound	F35F10.11	Arrestin-like	0.064	4	0
F40F8.8		0.825966	3.35398	1.40135	3.02999	0.00244558	0.0283351	WBGene00009579	II:11142674-11152488	Signaling: membrane bound	F40F8.8	Arrestin-like	0.064	1	0
C04E12.12	arrd-21	0.48784	4.19308	2.1512	3.43676	0.000588717	0.0103556	WBGene00015441	V:3389327-3390950	Signaling: membrane bound	C04E12.12	Arrestin-like	0.064	0	0
F35F10.12	arrd-19	6.17636	20.0126	1.17563	2.94042	0.00327766	0.0347688	WBGene00018061	V:3313345-3315514	Signaling: membrane bound	F35F10.12	Arrestin-like	0.064	0	0
F52H3.6		1.52139	11.8475	2.05249	3.61767	0.000297265	0.00632479	WBGene00009948	II:10026516-10027786	Signaling: phosphatase	Serine/threonine protein phosphatase	Phosphatase	3.2e-14	6	3
F23H11.8	pef-1	1.67661	5.3108	1.15297	3.27893	0.001042	0.0153735	WBGene00003969	III:919514-926301	Signaling: phosphatase	Phosphatase with EF hands	Phosphatase	3.2e-14	5	1
T16D1.2	pho-4	7.86801	29.3145	1.31528	2.84299	0.00446926	0.0435259	WBGene00004023	II:5236071-5238444	Signaling: phosphatase	intestinal acid PHOsphatase	Phosphatase	3.2e-14	5	0
F49E11.7		0.176905	1.48517	2.12767	2.94372	0.00324289	0.0345815	WBGene00009893	IV:13052934-13055122	Signaling: phosphatase	Serine/threonine protein phosphatase	Phosphatase	3.2e-14	4	1
C27B7.6		0.258527	3.01446	2.45618	3.74102	0.000183272	0.00447789	WBGene00007763	IV:8903203-8906187	Signaling: phosphatase	Putative serine/threonine-protein phosphatase	Phosphatase	3.2e-14	4	1
T25B9.2		0.107447	1.07387	2.30203	2.94215	0.00325942	0.0347078	WBGene00012008	IV:10750483-10751680	Signaling: phosphatase	Serine/threonine protein phosphatase	Phosphatase	3.2e-14	4	1
C15H7.3		0.558678	5.6175	2.30807	3.7619	0.000168629	0.00421743	WBGene00007610	III:9650323-9651862	Signaling: phosphatase	Putative tyrosine-protein phosphatase	Phosphatase	3.2e-14	4	1
T04F3.3		0.551518	3.30726	1.7912	2.80034	0.00510487	0.0478708	WBGene00011438	V:11758913-11760527	Signaling: phosphatase	T04F3.3	Phosphatase	3.2e-14	4	0
T28F4.3		0.204734	1.816	2.18268	3.24325	0.00118173	0.0167889	WBGene00012138	I:7484052-7486036	Signaling: phosphatase	T28F4.3	Phosphatase	3.2e-14	4	1
Y18H1A.1		0.646012	7.15832	2.40521	4.09233	4.27066e-05	0.00150006	WBGene00021207	I:688281-691270	Signaling: phosphatase	Y18H1A.1	Phosphatase	3.2e-14	4	0
C02F4.2	tax-6	32.8321	82.582	0.922385	3.13084	0.00174308	0.022235	WBGene00006527	IV:10484081-10501556	Signaling: phosphatase	abnormal CHEmotaxis	Phosphatase	3.2e-14	3	0
C06A1.3		0.962981	5.8816	1.80955	3.05171	0.00227538	0.0270829	WBGene00007354	II:10572185-10573993	Signaling: phosphatase	Putative serine/threonine-protein phosphatase	Phosphatase	3.2e-14	3	0
C09H5.7		0.133806	1.64935	2.51175	3.45368	0.000553001	0.0098997	WBGene00015661	V:8084099-8085221	Signaling: phosphatase	Serine/threonine protein phosphatase	Phosphatase	3.2e-14	3	1
F26B1.5		0.0731737	1.06043	2.67359	3.18242	0.00146052	0.0195976	WBGene00017817	I:6309115-6310807	Signaling: phosphatase	Serine/threonine protein phosphatase	Phosphatase	3.2e-14	3	0
F58G1.3		0.624998	6.21179	2.29646	3.78437	0.000154101	0.00392922	WBGene00010265	II:12925887-12928245	Signaling: phosphatase	Serine/threonine protein phosphatase	Phosphatase	3.2e-14	3	0
Y54F10BM.3		0.511679	4.43758	2.16017	3.75759	0.000171555	0.0042714	WBGene00021858	III:2277265-2289979	Signaling: phosphatase	Y54F10BM.3	Phosphatase	3.2e-14	3	2	3
C34D4.2		0.855828	4.84699	1.73404	2.82743	0.00469237	0.0450476	WBGene00016398	IV:7154706-7156000	Signaling: phosphatase	Serine/threonine protein phosphatase	Phosphatase	3.2e-14	2	0
F23B12.1		0.279804	2.83643	2.31621	3.39947	0.000675155	0.0113379	WBGene00009079	V:14429143-14430479	Signaling: phosphatase	Serine/threonine protein phosphatase	Phosphatase	3.2e-14	2	0
F42G8.8		0.343876	2.92132	2.13951	3.39311	0.000691038	0.0115436	WBGene00018359	IV:8119070-8122341	Signaling: phosphatase	Serine/threonine protein phosphatase	Phosphatase	3.2e-14	2	1	2
R08A2.2		0.443176	3.27382	1.99975	3.08247	0.00205293	0.0250246	WBGene00011133	V:14714224-14715669	Signaling: phosphatase	Serine/threonine protein phosphatase	Phosphatase	3.2e-14	2	1
R13A5.11		0.489564	3.79331	2.04748	3.31012	0.000932568	0.0142507	WBGene00020053	III:7584129-7593266	Signaling: phosphatase	Serine/threonine protein phosphatase	Phosphatase	3.2e-14	2	0
T16G12.7		0.168842	3.03746	2.88981	3.99255	6.53671e-05	0.00203839	WBGene00011808	III:10038438-10040072	Signaling: phosphatase	Serine/threonine protein phosphatase	Phosphatase	3.2e-14	2	0
W03D8.2		0.417996	2.88636	1.93228	2.96006	0.00307577	0.0333268	WBGene00020985	I:2798213-2799890	Signaling: phosphatase	Serine/threonine protein phosphatase	Phosphatase	3.2e-14	2	0	3
B0280.11		0.209396	2.42166	2.44798	3.61411	0.000301377	0.0063939	WBGene00015106	III:7136437-7138208	Signaling: phosphatase	Putative tyrosine-protein phosphatase	Phosphatase	3.2e-14	2	0
C07E3.4		0.159332	2.09404	2.57586	3.77645	0.00015908	0.00403765	WBGene00007415	II:10360792-10362919	Signaling: phosphatase	C07E3.4	Phosphatase	3.2e-14	2	0
C17H12.3		1.62107	10.4005	1.85877	4.04748	5.17718e-05	0.00171039	WBGene00015929	IV:6793898-6798534	Signaling: phosphatase	C17H12.3	Phosphatase	3.2e-14	2	0
C48B6.4		0.340578	2.10615	1.82197	2.89284	0.0038178	0.0387073	WBGene00016742	I:6889252-6891444	Signaling: phosphatase	C48B6.4	Phosphatase	3.2e-14	2	0
F35C11.2		0.520827	4.48739	2.15361	3.42565	0.000613339	0.0106456	WBGene00009401	II:8244197-8246268	Signaling: phosphatase	F35C11.2	Phosphatase	3.2e-14	2	1
F47B3.1		0.332371	3.11885	2.23897	3.38287	0.000717338	0.011823	WBGene00018525	I:3972163-3974022	Signaling: phosphatase	F47B3.1	Phosphatase	3.2e-14	2	0
F47B3.6		0.290667	2.39666	2.10965	2.99304	0.00276211	0.030954	WBGene00018530	I:3965739-3967077	Signaling: phosphatase	F47B3.6	Phosphatase	3.2e-14	2	0
F47B3.7		1.14941	6.39004	1.71549	2.9318	0.00336999	0.0356124	WBGene00018531	I:3968165-3970012	Signaling: phosphatase	F47B3.7	Phosphatase	3.2e-14	2	0
F54F12.1		0.19531	2.51707	2.55626	4.28929	1.79243e-05	0.000756223	WBGene00010072	III:13049500-13053969	Signaling: phosphatase	F54F12.1	Phosphatase	3.2e-14	2	1
K07F5.6		0.113248	2.34858	3.03199	4.20255	2.6393e-05	0.00102951	WBGene00010634	IV:9844961-9846620	Signaling: phosphatase	K07F5.6	Phosphatase	3.2e-14	2	0
T27A3.5		0.398749	7.42709	2.92456	4.68019	2.86609e-06	0.000172696	WBGene00020841	I:6100264-6101683	Signaling: phosphatase	T27A3.5	Phosphatase	3.2e-14	2	0
W01B6.6		0.222742	1.74384	2.05783	2.91401	0.00356813	0.0370027	WBGene00012173	IV:10081065-10082582	Signaling: phosphatase	W01B6.6	Phosphatase	3.2e-14	2	0
Y22D7AR.12		0.122043	1.38239	2.4272	3.83061	0.000127826	0.00340778	WBGene00021265	III:1716483-1722667	Signaling: phosphatase	Y22D7AR.12	Phosphatase	3.2e-14	2	0
Y39B6A.30		0.35163	2.44268	1.93827	3.4395	0.000582787	0.0102757	WBGene00012689	V:19014601-19020027	Signaling: phosphatase	Y39B6A.30	Phosphatase	3.2e-14	2	0
Y69A2AR.19		0.761479	6.06917	2.07571	3.98729	6.68336e-05	0.0020812	WBGene00022090	IV:2488817-2494143	Signaling: phosphatase	Y69A2AR.19	Phosphatase	3.2e-14	2	0
C23G10.1		0.1962	1.28998	1.88325	2.85363	0.00432225	0.0424849	WBGene00016010	III:6209148-6212827	Signaling: phosphatase	Putative serine/threonine-protein phosphatase	Phosphatase	3.2e-14	1	0
C24H11.1		0.261786	2.24263	2.14788	3.13502	0.0017184	0.0219959	WBGene00007699	III:11787632-11789342	Signaling: phosphatase	Serine/threonine protein phosphatase	Phosphatase	3.2e-14	1	0
C24H11.2		0.261786	2.24263	2.14788	3.13502	0.0017184	0.0220085	WBGene00007700	III:11790420-11792130	Signaling: phosphatase	Serine/threonine protein phosphatase	Phosphatase	3.2e-14	1	0
T03F1.5	gsp-4	3.10076	21.1518	1.92008	3.66215	0.000250111	0.00556098	WBGene00020187	I:3838238-3839675	Signaling: phosphatase	yeast Glc Seven-like Phosphatases	Phosphatase	3.2e-14	1	1
Y54G2A.24		0.0461715	2.62236	4.03947	3.84402	0.000121034	0.0032619	WBGene00021889	IV:2937901-2939879	Signaling: phosphatase	Serine/threonine protein phosphatase	Phosphatase	3.2e-14	1	0
ZK354.9		0.122113	1.09841	2.19667	2.79988	0.00511223	0.0478792	WBGene00022710	IV:5306832-5308371	Signaling: phosphatase	Serine/threonine protein phosphatase	Phosphatase	3.2e-14	1	1
C17H12.5		0.762939	4.63374	1.80394	3.01454	0.00257369	0.0293755	WBGene00015931	IV:6815894-6817616	Signaling: phosphatase	C17H12.5	Phosphatase	3.2e-14	1	0
C29E6.3	pph-2	0.23244	2.29407	2.28945	3.41606	0.00063535	0.0108832	WBGene00004084	IV:11876126-11877749	Signaling: phosphatase	Protein PHosphatase	Phosphatase	3.2e-14	1	0
C46A5.1		0.347978	2.31028	1.89298	2.97538	0.00292625	0.0321136	WBGene00016698	IV:7763913-7767098	Signaling: phosphatase	C46A5.1	Phosphatase	3.2e-14	1	2
F25H5.7		0.357485	2.37732	1.89464	2.94483	0.00323134	0.0345578	WBGene00009129	I:9155530-9157403	Signaling: phosphatase	F25H5.7	Phosphatase	3.2e-14	1	0
F36H1.3		0.330781	2.31418	1.94535	3.03117	0.0024361	0.0282695	WBGene00009492	IV:11050185-11052401	Signaling: phosphatase	F36H1.3	Phosphatase	3.2e-14	1	0
F55F8.7		0.577623	3.47693	1.79498	2.95145	0.00316282	0.0339721	WBGene00018895	I:5659134-5661215	Signaling: phosphatase	F55F8.7	Phosphatase	3.2e-14	1	1
F55H12.5		0.777819	6.35627	2.1007	3.4114	0.000646303	0.011003	WBGene00010136	I:8869706-8871517	Signaling: phosphatase	F55H12.5	Phosphatase	3.2e-14	1	0
F57H12.5		0.407399	3.09451	2.02759	3.26233	0.00110502	0.0160267	WBGene00019020	IV:7967440-7969534	Signaling: phosphatase	Probable protein phosphatase	Phosphatase	3.2e-14	1	1
H06I04.5		0.0956516	1.13125	2.47037	3.76768	0.000164775	0.00413966	WBGene00019169	III:3052489-3057594	Signaling: phosphatase	H06I04.5	Phosphatase	3.2e-14	1	0
K09F6.3		0.39529	2.96751	2.01586	3.62934	0.000284144	0.00611583	WBGene00019586	II:2256306-2261168	Signaling: phosphatase	K09F6.3	Phosphatase	3.2e-14	1	0
M04G7.2		0.11223	0.89734	2.07888	2.87117	0.00408949	0.0407191	WBGene00019773	IV:458031-460549	Signaling: phosphatase	M04G7.2	Phosphatase	3.2e-14	1	0
M05D6.3		0.377151	3.8053	2.3115	3.56837	0.000359203	0.00730028	WBGene00010876	II:8475784-8477854	Signaling: phosphatase	M05D6.3	Phosphatase	3.2e-14	1	0
R06B10.1		0.192132	2.17291	2.42564	4.04104	5.32144e-05	0.00174252	WBGene00019912	III:966640-972012	Signaling: phosphatase	R06B10.1	Phosphatase	3.2e-14	1	0
R155.3		0.169691	1.79136	2.35675	3.83469	0.000125722	0.00335974	WBGene00020117	III:1971169-1975502	Signaling: phosphatase	R155.3	Phosphatase	3.2e-14	1	0
Y113G7C.1		0.811416	7.73282	2.25445	4.45488	8.394e-06	0.000404842	WBGene00013771	V:20317799-20323974	Signaling: phosphatase	Y113G7C.1	Phosphatase	3.2e-14	1	1
Y39B6A.18		0.0873856	0.979092	2.4163	3.70097	0.000214775	0.00500031	WBGene00012679	V:19068585-19074051	Signaling: phosphatase	Y39B6A.18	Phosphatase	3.2e-14	1	0
ZK809.1		0.412865	2.7116	1.88217	2.95461	0.0031306	0.0337564	WBGene00014085	IV:11642070-11643675	Signaling: phosphatase	ZK809.1	Phosphatase	3.2e-14	1	0
F40E3.5		1.81283	23.0953	2.54474	5.93197	2.99319e-09	4.00907e-07	WBGene00018232	I:2645266-2657242	Signaling: phosphatase	F40E3.5	Phosphatase	3.2e-14	1	0
W09C3.6	gsp-3	3.95835	23.9683	1.8009	3.47847	0.000504279	0.0092739	WBGene00021113	I:4709317-4710709	Signaling: phosphatase	yeast Glc Seven-like Phosphatases	Phosphatase	3.2e-14	0	0
ZK938.1		3.54934	23.7206	1.89958	3.67702	0.000235978	0.00537576	WBGene00014158	II:9829340-9830677	Signaling: phosphatase	Serine/threonine protein phosphatase	Phosphatase	3.2e-14	0	0
C02B10.6		0.555058	6.46013	2.45433	4.01256	6.00638e-05	0.00190507	WBGene00015331	IV:5070920-5072219	Signaling: phosphatase	C02B10.6	Phosphatase	3.2e-14	0	0
C24D10.1		0.449343	3.14364	1.94535	3.13381	0.00172555	0.0220494	WBGene00016053	IV:5166329-5168417	Signaling: phosphatase	C24D10.1	Phosphatase	3.2e-14	0	0
C43E11.5		0.719387	7.96415	2.40431	4.02974	5.58377e-05	0.00180188	WBGene00016605	I:4237034-4238739	Signaling: phosphatase	C43E11.5	Phosphatase	3.2e-14	0	0
C50F2.5		0.703992	8.76793	2.52209	4.2509	2.12912e-05	0.0008702	WBGene00016839	I:3895793-3897402	Signaling: phosphatase	C50F2.5	Phosphatase	3.2e-14	0	0	3
F36H12.10		0.519248	6.35276	2.50426	4.05387	5.03767e-05	0.0016894	WBGene00018124	IV:5253429-5254729	Signaling: phosphatase	F36H12.10	Phosphatase	3.2e-14	0	0
F38H4.4		0.571273	3.89287	1.91903	3.17302	0.00150864	0.0201219	WBGene00009548	IV:11848218-11850190	Signaling: phosphatase	F38H4.4	Phosphatase	3.2e-14	0	0
F40G12.10		0.431546	6.62362	2.73102	4.45869	8.24624e-06	0.000399449	WBGene00009605	V:14283547-14285306	Signaling: phosphatase	F40G12.10	Phosphatase	3.2e-14	0	0
T22C1.8		0.659637	5.01444	2.02839	3.53342	0.000410226	0.00810753	WBGene00011918	I:7955971-7958438	Signaling: phosphatase	T22C1.8	Phosphatase	3.2e-14	0	0
W03F11.4		0.560332	5.66144	2.3129	4.38667	1.15099e-05	0.000523333	WBGene00021007	I:2235608-2241358	Signaling: phosphatase	W03F11.4	Phosphatase	3.2e-14	0	0
Y48G1C.5		0.365074	1.85655	1.62638	2.7913	0.00524962	0.0486536	WBGene00021678	I:55315-64021	Signaling: phosphatase	Y48G1C.5	Phosphatase	3.2e-14	0	0
Y48G9A.9		11.6766	35.9793	1.12536	3.16508	0.00155039	0.0205676	WBGene00021702	III:2092748-2099871	Signaling: phosphatase	Y48G9A.9	Phosphatase	3.2e-14	0	0
Y62F5A.10		0.462637	4.38	2.24786	3.64247	0.000270038	0.00588053	WBGene00013388	II:11518403-11526978	Signaling: phosphatase	Y62F5A.10	Phosphatase	3.2e-14	0	1
ZK354.8		0.287321	3.41982	2.47674	3.88108	0.000103994	0.00290842	WBGene00022709	IV:5303976-5306124	Signaling: phosphatase	ZK354.8	Phosphatase	3.2e-14	0	0
ZK484.7		0.313757	3.01823	2.26381	3.37433	0.000739959	0.0121151	WBGene00022753	I:6095056-6096518	Signaling: phosphatase	ZK484.7	Phosphatase	3.2e-14	0	1
B0244.2	ida-1	17.2351	79.0379	1.52298	3.51556	0.000438825	0.0084548	WBGene00002048	III:5755487-5765764	Signaling: phosphatase	related to Islet cell Diabetes Autoantigen	Phosphatase	3.2e-14	0	0
F08B1.1	vhp-1	19.9975	91.2617	1.51812	5.72037	1.06291e-08	1.25041e-06	WBGene00006923	II:5322979-5340800	Signaling: phosphatase	VH1 dual-specificity phosphatase family	Phosphatase	3.2e-14	0	0
F20D6.6		0.512016	3.79534	2.00317	3.10319	0.00191444	0.0238731	WBGene00017636	V:8159920-8161580	Signaling: phosphatase	F20D6.6	Phosphatase	3.2e-14	0	0
R03D7.8		0.0895006	1.4983	2.81784	3.88776	0.000101175	0.0028475	WBGene00010992	II:10953515-10956800	Signaling: phosphatase	R03D7.8	Phosphatase	3.2e-14	0	0
C32E12.2	pde-5	0.110403	1.01146	2.21501	3.15627	0.00159802	0.0210238	WBGene00016328	I:5196080-5199940	Signaling: phosphohyrolase	PhosphoDiEsterase	Phosphohydrolase	0.033	3	0
R153.1	pde-4	18.3182	48.148	0.966384	3.97192	7.1295e-05	0.0021685	WBGene00020114	II:7627180-7651165	Signaling: phosphohyrolase	PhosphoDiEsterase	Phosphohydrolase	0.033	1	0
ZK909.3		12.206	35.3824	1.06429	2.90862	0.00363025	0.0373854	WBGene00014148	I:14953474-14955598	Signaling: phosphohyrolase	ZK909.3	Phosphohydrolase	0.033	1	1
Y41G9A.4	gbb-1	1.71929	5.87854	1.2294	3.36091	0.00077686	0.0125437	WBGene00021528	X:2957925-2968159	Signaling: receptor	GABA B receptor subunit	GPCR	0.096	3	0
Y4C6A.2	mgl-1	0.358362	1.65619	1.53073	3.38833	0.000703198	0.0116591	WBGene00021152	IV:5438991-5450779	Signaling: receptor	Metabotropic GLutamate receptor family	GPCR	0.096	0	0
F47D12.1	gar-2	2.85762	8.73922	1.11783	3.70574	0.000210774	0.0049434	WBGene00001518	III:6309320-6320814	Signaling: receptor	G-protein-linked Acetylcholine Receptor	GPCR, rhodopsin-like	0.072	4	0
T19F4.1	frpr-18	0.645308	3.24697	1.61575	3.22969	0.00123923	0.0174276	WBGene00020586	V:6870291-6873954	Signaling: receptor	T19F4.1	GPCR, rhodopsin-like	0.072	4	1
ZK721.4		0.210076	2.62449	2.52517	2.9922	0.00276975	0.0309927	WBGene00022811	X:8778787-8781481	Signaling: receptor	ZK721.4	GPCR, rhodopsin-like	0.072	4	1
C50H2.1	fshr-1	6.64627	23.0856	1.24515	2.82046	0.0047955	0.0458397	WBGene00008239	V:9889810-9894822	Signaling: receptor	FSHR (mammalian follicle stimulating hormone receptor) homolog	GPCR, rhodopsin-like	0.072	3	0
F14D12.6	tag-24	1.06303	3.85304	1.28774	2.82934	0.00466443	0.0448568	WBGene00006411	X:5603725-5611210	Signaling: receptor	Temporarily Assigned Gene name	GPCR, rhodopsin-like	0.072	3	0
M03F4.3	tyra-3	0.667753	1.9562	1.07484	2.813	0.00490816	0.0465563	WBGene00006475	X:4948017-4955300	Signaling: receptor	TYRAmine receptor	GPCR, rhodopsin-like	0.072	3	0
R13H7.2		0.783939	2.89278	1.30564	3.10793	0.00188402	0.0236396	WBGene00020069	IV:6846077-6859335	Signaling: receptor	R13H7.2	GPCR, rhodopsin-like	0.072	3	0
T02E9.1		0.527137	3.42448	1.87124	2.97712	0.00290971	0.0319795	WBGene00011381	V:11349298-11352971	Signaling: receptor	T02E9.1	GPCR, rhodopsin-like	0.072	3	0
T21B4.4		0.336609	2.28273	1.91421	3.64306	0.000269418	0.00587278	WBGene00011878	II:12497124-12502793	Signaling: receptor	T21B4.4	GPCR, rhodopsin-like	0.072	3	0
C26F1.6	frpr-3	0.10499	0.909402	2.15892	2.92201	0.00347778	0.0364054	WBGene00016149	V:7771308-7773530	Signaling: receptor	C26F1.6	GPCR, rhodopsin-like	0.072	2	1
C56G3.1	npr-8	0.879531	16.1061	2.90756	7.26815	3.64375e-13	9.64466e-11	WBGene00016984	X:7377249-7388348	Signaling: receptor	Probable G-protein coupled receptor	GPCR, rhodopsin-like	0.072	2	2
F56B6.5	npr-16	1.01024	3.80398	1.32586	2.90155	0.00371325	0.037924	WBGene00006864	X:3528799-3531814	Signaling: receptor	Unidentified Vitellogenin-linked Transcript	GPCR, rhodopsin-like	0.072	2	0
C56A3.3	frpr-5	0.831741	3.41235	1.41164	3.01974	0.0025299	0.0290396	WBGene00008342	V:13532008-13536087	Signaling: receptor	C56A3.3	GPCR, rhodopsin-like	0.072	2	0
F15A8.5	dop-1	0.841297	6.30141	2.01358	5.59267	2.23607e-08	2.44911e-06	WBGene00001052	X:4411354-4416054	Signaling: receptor	DOPamine receptor	GPCR, rhodopsin-like	0.072	1	1
Y22D7AR.13	ser-4	1.49664	5.00175	1.20657	2.78159	0.00540936	0.0497607	WBGene00004779	III:1723182-1733092	Signaling: receptor	SERotonin/octopamine receptor family	GPCR, rhodopsin-like	0.072	1	0
Y40H4A.1	gar-3	1.56621	6.15422	1.36848	4.2262	2.37675e-05	0.000948739	WBGene00001519	V:14564730-14579698	Signaling: receptor	G-protein-linked Acetylcholine Receptor	GPCR, rhodopsin-like	0.072	1	0
F01E11.5		0.916855	4.2373	1.53073	3.72584	0.000194663	0.00467907	WBGene00017157	X:6996824-7005526	Signaling: receptor	TYRAmine receptor	GPCR, rhodopsin-like	0.072	1	0
C02B8.5	frpr-1	0.246127	2.28099	2.22652	3.44593	0.0005691	0.0100904	WBGene00015323	X:8120352-8125699	Signaling: receptor	Probable G-protein coupled receptor	GPCR, rhodopsin-like	0.072	1	1
C44B9.2		0.854739	6.46268	2.023	3.37946	0.000726292	0.0119352	WBGene00008079	III:10875344-10877900	Signaling: receptor	C44B9.2	GPCR, rhodopsin-like	0.072	1	0
H09F14.1		0.69518	8.8393	2.54279	4.23483	2.28729e-05	0.000924645	WBGene00010375	V:10612910-10615486	Signaling: receptor	H09F14.1	GPCR, rhodopsin-like	0.072	1	1
C15B12.5	gar-1	0.547535	3.96748	1.98046	4.46121	8.14981e-06	0.00039564	WBGene00001517	X:6479594-6484767	Signaling: receptor	G-protein-linked Acetylcholine Receptor	GPCR, rhodopsin-like	0.072	0	0
C30F12.6	nmur-4	1.18794	9.43458	2.07216	3.72555	0.000194887	0.00467435	WBGene00016265	I:6989065-6999570	Signaling: receptor	C30F12.6	GPCR, rhodopsin-like	0.072	0	0
T02D1.6		0.34952	2.32884	1.89656	2.92242	0.00347322	0.0363747	WBGene00011372	IV:17408372-17413467	Signaling: receptor	T02D1.6	GPCR, rhodopsin-like	0.072	0	0
Y39A3B.5	ckr-2	0.953061	4.92768	1.64294	4.53649	5.71993e-06	0.00029645	WBGene00021439	III:2009286-2021577	Signaling: receptor	CholecystoKinin Receptor homolog	GPCR, rhodopsin-like	0.072	0	0
C15H9.3		0.0961005	1.05652	2.39734	2.82966	0.00465969	0.0449083	WBGene00015799	X:6115763-6118011	Signaling: receptor	C15H9.3	GPCR, rhodopsin-like	0.072	0	0
C55H1.2	gpa-10	0.103356	1.17071	2.42719	3.32983	0.00086899	0.0134642	WBGene00001672	V:6852541-6854786	Signaling: receptor	G Protein, Alpha subunit	G-protein	0.2	3	0
C34D1.3	odr-3	1.14903	6.68529	1.76099	2.97222	0.00295656	0.0322711	WBGene00003850	V:13246864-13249516	Signaling: receptor	ODoRant response abnormal	G-protein	0.2	1	0
Y71H2B.7	gpa-17	5.16181	16.8097	1.18067	2.9883	0.00280538	0.0312655	WBGene00022196	III:2583962-2597023	Signaling: receptor	G Protein, Alpha subunit	G-protein	0.2	1	0
T21B4.7	srh-69	0.0446582	1.56216	3.55479	3.24618	0.00116965	0.0166919	WBGene00005290	II:12513532-12514630	Signaling: receptor	Serpentine Receptor, class H			5	1
Y43B11AR.5	srg-48	0.028557	3.76742	4.88224	3.30881	0.000936932	0.0142879	WBGene00005205	IV:7072393-7073609	Signaling: receptor	Serpentine Receptor, class G (gamma)			5	1
ZK265.5	sre-23	0.207867	3.80397	2.9069	4.23453	2.29027e-05	0.000924171	WBGene00013957	I:8255345-8258932	Signaling: receptor	Serpentine Receptor, class E (epsilon)			5	1
C53B7.5	odr-10	0.508729	3.59823	1.95628	3.04973	0.0022905	0.0272191	WBGene00003856	X:6864266-6865893	Signaling: receptor	ODoRant response abnormal			3	0
K11D12.3	srr-4	6.74751	83.5413	2.51617	6.29266	3.12076e-10	5.25659e-08	WBGene00005655	V:5019208-5022354	Signaling: receptor	Serpentine Receptor, class R			3	1
R07B5.3	sru-40	0.0802155	0.881878	2.39734	2.82966	0.00465969	0.0449473	WBGene00005703	V:9832402-9833972	Signaling: receptor	Serpentine Receptor, class U			3	0
C02C6.2	olrn-1	3.03189	14.2403	1.54689	3.93342	8.37474e-05	0.00246628	WBGene00007260	X:15537583-15552155	Signaling: receptor	Olfactory LeaRNing defective			2	0
Y46H3A.1	srt-42	0.0001	1.38495	9.536	0	0.00536727	0.0494349	WBGene00021599	V:1799725-1809468	Signaling: receptor	Serpentine Receptor, class T			2	0
C03G6.3	srj-14	1.11916	5.3376	1.5622	2.8243	0.00473846	0.045392	WBGene00005602	V:7369741-7372113	Signaling: receptor	Serpentine Receptor, class J			1	1
C13B9.4	pdfr-1	3.78213	11.9179	1.14775	4.30689	1.65564e-05	0.000709278	WBGene00015735	III:6632781-6652024	Signaling: receptor	PDF Receptor homolog			1	0
C13D9.1	srr-6	0.360793	3.33547	2.22406	3.47282	0.00051503	0.00942484	WBGene00005657	V:5012978-5015197	Signaling: receptor	Serpentine Receptor, class R			1	0
C32H11.2	srz-15	0.044771	4.38512	4.58441	4.25055	2.13248e-05	0.000869975	WBGene00007865	IV:12916010-12917261	Signaling: receptor	Serpentine Receptor, class Z			1	1
C47A10.6	srab-12	0.0425144	1.14725	3.29528	2.99807	0.00271698	0.0305098	WBGene00008128	V:17780415-17783607	Signaling: receptor	Serpentine Receptor, class AB (class A-like)			1	1
C51E3.5	srsx-30	0.100177	1.20145	2.48435	2.942	0.00326097	0.0346248	WBGene00008251	V:10158803-10160268	Signaling: receptor	Serpentine Receptor, class SX			1	0
F10D2.4	str-112	0.0401077	1.80384	3.8061	3.49128	0.00048072	0.00898179	WBGene00006163	V:7136257-7138398	Signaling: receptor	Seven TM Receptor			1	0
F21F8.10	str-135	0.0709037	2.12592	3.40064	4.12741	3.66877e-05	0.00133943	WBGene00006183	V:8279353-8282146	Signaling: receptor	Seven TM Receptor			1	0
F33H12.5	sri-36	0.0001	6.09659	11.0181	0	0.00528089	0.048862	WBGene00005548	II:2583782-2585594	Signaling: receptor	Serpentine Receptor, class I			1	1
T25E12.11	srz-100	0.136909	1.52796	2.41237	3.30435	0.000951955	0.0144083	WBGene00012026	V:16731871-16733119	Signaling: receptor	Serpentine Receptor, class Z			1	1
T25E12.13	srz-99	0.689875	4.48169	1.87125	2.95122	0.00316526	0.0339818	WBGene00012028	V:16730232-16731436	Signaling: receptor	Serpentine Receptor, class Z			1	0
C06A8.9	glr-4	0.979649	4.14714	1.44298	3.42301	0.000619314	0.0107075	WBGene00001615	II:7785003-7794249	Signaling: receptor	GLutamate Receptor family (AMPA)			0	0
F07F6.6	nmr-1	0.219132	1.81285	2.11298	2.86912	0.00411612	0.0408927	WBGene00003774	II:5437863-5446678	Signaling: receptor	NMDA class glutamate receptor			0	0
Y61B8B.1	sri-70	0.0919833	1.51688	2.8028	3.34814	0.000813552	0.0128836	WBGene00005582	V:17303022-17304407	Signaling: receptor	Serpentine Receptor, class I			0	0
F14H12.3		23.5554	182.099	2.0452	4.55306	5.28699e-06	0.000282575	WBGene00017471	X:4344226-4345626	Signaling: secreted	F14H12.3	Thrombospondin	0.075	3	0
F35C11.7		1.58382	19.347	2.5027	3.82379	0.000131415	0.00347842	WBGene00009406	II:8256242-8257508	Signaling: secreted	F35C11.7	Thrombospondin	0.075	2	0
Y8A9A.2		1.91672	7.40299	1.35127	2.81581	0.00486552	0.0463297	WBGene00021171	II:3795616-3800601	Signaling: secreted	Y8A9A.2	Thrombospondin	0.075	0	0
C37C3.13	ttr-33	10.218	99.8637	2.27966	4.5797	4.6565e-06	0.000257544	WBGene00016505	V:7827212-7842365	Signaling: secreted	TransThyretin-Related family domain	Transthyretin-like	0.002	3	1
T21C9.8	ttr-23	6.72438	55.0606	2.10269	4.04843	5.15629e-05	0.00170603	WBGene00011894	V:10589064-10589931	Signaling: secreted	TransThyretin-Related family domain	Transthyretin-like	0.002	3	0
R90.2	ttr-27	4.96965	25.5612	1.63773	2.86604	0.00415642	0.0412193	WBGene00011284	V:12903531-12904078	Signaling: secreted	TransThyretin-Related family domain	Transthyretin-like	0.002	2	0
F09F3.6	ttr-21	19.1114	189.878	2.2961	4.76296	1.9077e-06	0.000121188	WBGene00008628	V:13853813-13854385	Signaling: secreted	TransThyretin-Related family domain	Transthyretin-like	0.002	2	1
F46B3.4	ttr-12	0.509237	7.37982	2.67359	3.66876	0.000243734	0.00549055	WBGene00009759	V:20607766-20608483	Signaling: secreted	TransThyretin-Related family domain	Transthyretin-like	0.002	2	1
C27D9.2		0.141742	1.83331	2.55987	2.79588	0.00517588	0.0482518	WBGene00016164	II:4753442-4756772	Signaling: secreted	C27D9.2	Transthyretin-like	0.002	2	0
C14C10.7	ttr-43	1.73759	16.8925	2.27437	3.5301	0.000415405	0.00813039	WBGene00007590	V:12589689-12590634	Signaling: secreted	TransThyretin-Related family domain	Transthyretin-like	0.002	1	0
Y51A2D.11	ttr-26	23.7504	109.056	1.52426	4.16262	3.14616e-05	0.00117963	WBGene00013079	V:18558700-18560272	Signaling: secreted	TransThyretin-Related family domain	Transthyretin-like	0.002	1	0
T04H1.3	ttr-22	1.4029	18.0718	2.55581	3.90741	9.32916e-05	0.00269033	WBGene00011450	V:12241407-12241890	Signaling: secreted	TransThyretin-Related family domain	Transthyretin-like	0.002	0	0
Y54G11A.13	ctl-3	19.2511	93.8755	1.5844	3.64373	0.000268715	0.00587474	WBGene00013220	II:14307755-14310681	Stress	CaTaLase	Catalase	0.056	2	1
Y54G11A.6	ctl-1	20.1237	77.1265	1.34355	3.10562	0.00189878	0.0237578	WBGene00000830	II:14303513-14306195	Stress	CaTaLase	Catalase	0.056	1	0
T01B6.3	aakg-4	4.08864	17.2216	1.43795	3.12427	0.00178245	0.0225817	WBGene00020135	X:2303075-2319327	Stress	T01B6.3	Cysthationine beta-synthase	0.032	3	0
B0491.8	clh-2	0.585359	3.14089	1.68004	4.2465	2.17134e-05	0.000880977	WBGene00000529	II:11358363-11370229	Stress	CLC-type chloride cHannel	Cysthationine beta-synthase	0.032	2	1
R13G10.4		0.108376	0.992896	2.21502	3.15627	0.00159802	0.0210114	WBGene00011260	III:3826356-3829184	Stress	R13G10.4	Cysthationine beta-synthase	0.032	1	0
T06F4.2	clh-4	0.319284	1.30745	1.40975	2.97318	0.00294729	0.0322332	WBGene00000531	X:4094846-4100512	Stress	CLC-type chloride cHannel	Cysthationine beta-synthase	0.032	0	0
C46H11.2		3.51096	28.2259	2.08435	4.14769	3.35853e-05	0.00124456	WBGene00016728	I:5050051-5052526	Stress	C46H11.2	Flavin-containing monooxygenase		5	1	1
C28F5.2	glb-9	1.02355	5.76962	1.72933	2.87442	0.00404773	0.0403937	WBGene00016184	II:7507063-7513908	Stress	GLoBin	Globin	0.064	3	1
F46C8.7	glb-16	0.258194	3.42503	2.58515	4.07224	4.65629e-05	0.00159274	WBGene00018486	X:7537790-7540078	Stress	GLoBin	Globin	0.064	1	0
R90.5	glb-24	0.551917	3.28619	1.78409	2.92747	0.00341736	0.0359761	WBGene00011287	V:12878495-12885940	Stress	GLoBin	Globin	0.064	1	1
T19C4.5		3.3439	17.2858	1.64275	3.15243	0.00161917	0.0212268	WBGene00011839	V:11172198-11174327	Stress	T19C4.5	Globin	0.064	1	0
Y58A7A.6	glb-32	0.626063	4.37999	1.94535	2.89681	0.00376976	0.0383953	WBGene00021980	V:5087720-5089462	Stress	GLoBin	Globin	0.064	0	0
F21F3.1	pgal-1	30.066	130.335	1.46671	4.15031	3.32032e-05	0.00123245	WBGene00017671	I:4906823-4914050	Stress	Probable peptidyl-alpha-hydroxyglycine alpha-amidating lyase	Monooxygenase	0.043	1	0
K08C7.5	fmo-2	0.361668	2.50617	1.93578	3.06617	0.00216821	0.0260584	WBGene00001477	IV:10682495-10684357	Stress	Flavin-containing MonoOxygenase family	Monooxygenase	0.043	0	0
Y71G12B.4	pghm-1	15.9135	95.2721	1.78957	3.98091	6.86524e-05	0.00211708	WBGene00022144	I:1808091-1811783	Stress	Probable peptidylglycine alpha-hydroxylating monooxygenase Y71G12B.4	Monooxygenase	0.043	0	0
C46F11.2	gsr-1	152.434	644.791	1.44219	3.24862	0.00115966	0.0166134	WBGene00008117	III:3650884-3657581	Stress	C46F11.2	Orthologous to human mitochondrial glutathione reductase		3	2	2
F55H2.1	sod-4	9.629	58.7071	1.80778	4.10845	3.98317e-05	0.00142612	WBGene00004933	III:9491206-9500100	Stress	SOD (superoxide dismutase)	Superoxide dismutase	0.061	3	1
T01D3.3		2.15358	7.75847	1.28165	3.48248	0.000496786	0.00915882	WBGene00011328	V:13704910-13711071	Stress	T01D3.3	Superoxide dismutase	0.061	2	0
C15F1.7	sod-1	172.276	448.676	0.957203	3.45869	0.000542807	0.0097486	WBGene00004930	II:6972650-6973831	Stress	SOD (superoxide dismutase)	Superoxide dismutase	0.061	0	0	4
C54D10.1	cdr-2	5.53475	37.6461	1.91718	3.77384	0.000160757	0.00407091	WBGene00008296	V:12414599-12415682	Stress	CaDmium Responsive	Thioredoxin fold	4.2e-11	4	0
F35E8.11	cdr-1	2.41914	15.4327	1.85308	3.325	0.000884192	0.0136144	WBGene00000412	V:15921335-15922795	Stress	CaDmium Responsive	Thioredoxin fold	4.2e-11	4	2	1,2
R03G5.5		5.71884	22.0689	1.3504	3.58181	0.000341228	0.00705099	WBGene00019846	X:7798894-7799722	Stress	Glutathione peroxidase	Thioredoxin fold	6.3e-08	4	2	1,4
Y1H11.2	gst-35	2.10161	136.592	4.17429	7.74776	9.32587e-15	3.19002e-12	WBGene00001783	II:15183710-15185287	Stress	Glutathione S-Transferase	Thioredoxin fold	6.3e-08	4	1	1,2
Y32G9A.1	gst-37	0.0001	181.6	14.4121	0	0.000415368	0.00814399	WBGene00001785	V:1921620-1922381	Stress	Glutathione S-Transferase	Thioredoxin fold	6.3e-08	4	2
ZK546.11	gst-30	1.16087	2228.42	7.55988	11.3381	0	0	WBGene00001778	II:4933868-4935002	Stress	Glutathione S-Transferase	Thioredoxin fold	6.3e-08	4	2
Y57A10A.26		23.1925	72.2696	1.13657	2.93793	0.00330408	0.0350156	WBGene00013266	II:12264079-12266019	Stress	Y57A10A.26	Thioredoxin fold	6.3e-08	4	3
C02D5.3	gsto-2	39.4421	440.537	2.41316	5.66795	1.44515e-08	1.63937e-06	WBGene00015337	III:8552496-8555731	Stress	Glutathione S-Transferase, Omega class	Thioredoxin fold	6.3e-08	3	1	1,2,3
F11G11.3	gst-6	16.4289	846.923	3.94257	7.87962	3.33067e-15	1.23423e-12	WBGene00001754	II:4879871-4881097	Stress	Glutathione S-Transferase	Thioredoxin fold	6.3e-08	3	2	1,2
K08F4.6	gst-2	0.94413	26.4995	3.33462	5.48614	4.1081e-08	4.11439e-06	WBGene00001750	IV:10140300-10141484	Stress	Glutathione S-Transferase	Thioredoxin fold	6.3e-08	3	1
R03D7.6	gst-5	24.8885	1304.64	3.95928	7.81631	5.32907e-15	1.91107e-12	WBGene00001753	II:10950271-10953087	Stress	Glutathione S-Transferase	Thioredoxin fold	6.3e-08	3	1	2,3
Y53F4B.33	gst-39	13.0298	326.695	3.22179	6.63776	3.18496e-11	6.5569e-09	WBGene00001787	II:15171052-15171812	Stress	Glutathione S-Transferase	Thioredoxin fold	6.3e-08	3	2	2,4
K01D12.11	cdr-4	8.03219	82.3472	2.32749	4.80417	1.55396e-06	0.000101322	WBGene00010470	V:12407341-12408546	Stress	CaDmium Responsive	Thioredoxin fold	6.3e-08	2	0
F11G11.2	gst-7	267.061	1994.21	2.01053	3.77542	0.000159739	0.00404975	WBGene00001755	II:4882057-4883348	Stress	Glutathione S-Transferase	Thioredoxin fold	6.3e-08	2	1	1,2,3
K08F4.11	gst-3	0.551089	15.0777	3.30908	5.15221	2.57439e-07	2.13578e-05	WBGene00001751	IV:10139350-10140214	Stress	Glutathione S-Transferase	Thioredoxin fold	6.3e-08	2	1
K08F4.7	gst-4	5.02843	1285.24	5.54359	9.69537	0	0	WBGene00001752	IV:10142132-10143072	Stress	Glutathione S-Transferase	Thioredoxin fold	6.3e-08	2	1	1,2,3,4
K10F12.4	gsto-3	12.4666	75.0726	1.7954	4.71773	2.3849e-06	0.000147704	WBGene00019636	III:377953-381297	Stress	Glutathione S-Transferase, Omega class	Thioredoxin fold	6.3e-08	2	0
T26C5.1	gst-13	59.6381	415.227	1.94053	4.42146	9.80369e-06	0.000454115	WBGene00001761	II:9231418-9232263	Stress	Glutathione S-Transferase	Thioredoxin fold	6.3e-08	2	1	1,2,4
Y48E1B.10	gst-20	55.433	452.031	2.09858	4.74433	2.09201e-06	0.000131767	WBGene00001768	II:13608092-13609688	Stress	Glutathione S-Transferase	Thioredoxin fold	6.3e-08	2	1
Y53F4B.35	gst-31	0.416514	40.8788	4.58645	6.92825	4.26081e-12	9.76649e-10	WBGene00001779	II:15174172-15174849	Stress	Glutathione S-Transferase	Thioredoxin fold	6.3e-08	2	0
C35B1.5		104.121	2200.8	3.05102	8.84313	0	0	WBGene00016435	IV:4083580-4084208	Stress	C35B1.5	Thioredoxin fold	6.3e-08	1	1	1,2,4
F10D7.3		4.95519	24.3078	1.59036	3.0916	0.00199081	0.02455	WBGene00017340	X:17372228-17374792	Stress	Uncharacterized monothiol glutaredoxin F10D7.3	Thioredoxin fold	6.3e-08	1	1
F11G11.1	gst-8	0.0857216	20.9044	5.49661	5.17225	2.31298e-07	1.94063e-05	WBGene00001756	II:4883740-4884537	Stress	Glutathione S-Transferase	Thioredoxin fold	6.3e-08	1	1	1,2,3
F26E4.12		24.2766	207.885	2.14747	4.59334	4.3621e-06	0.000244916	WBGene00009165	I:9780338-9785712	Stress	Probable glutathione peroxidase F26E4.12	Thioredoxin fold	6.3e-08	1	2	1,2,3,4
F35E8.8	gst-38	5.25422	2548.41	6.18419	9.17575	0	0	WBGene00001786	V:15915142-15916054	Stress	Glutathione S-Transferase	Thioredoxin fold	6.3e-08	1	1	1,2,4
F37B1.1	gst-24	2.45396	63.4171	3.25203	5.99844	1.99226e-09	2.76849e-07	WBGene00001772	II:13610352-13611250	Stress	Glutathione S-Transferase	Thioredoxin fold	6.3e-08	1	0
F37B1.2	gst-12	3.54801	659.931	5.22575	9.65012	0	0	WBGene00001760	II:13616639-13617845	Stress	Glutathione S-Transferase	Thioredoxin fold	6.3e-08	1	1	1,2,4
F37B1.3	gst-14	0.999633	106.235	4.66602	7.97965	1.55431e-15	6.39974e-13	WBGene00001762	II:13614758-13616006	Stress	Glutathione S-Transferase	Thioredoxin fold	6.3e-08	1	1	1,2,4
F37B1.5	gst-16	3.85327	206.507	3.98141	7.60844	2.77556e-14	8.45366e-12	WBGene00001764	II:13622872-13624341	Stress	Glutathione S-Transferase	Thioredoxin fold	6.3e-08	1	1
F37F2.3	gst-25	0.0001	71.2515	13.4766	0	0.000579765	0.0102306	WBGene00001773	I:1446666-1465341	Stress	Glutathione S-Transferase	Thioredoxin fold	6.3e-08	1	1
F56A4.3		16.5367	267.954	2.78523	5.48374	4.16418e-08	4.13332e-06	WBGene00018911	V:2453413-2456147	Stress	F56A4.3	Thioredoxin fold	6.3e-08	1	1
F56B3.10	gst-40	0.568786	795.5	7.24322	11.5631	0	0	WBGene00001788	IV:760609-762342	Stress	Glutathione S-Transferase	Thioredoxin fold	6.3e-08	1	0
R05H10.5		118.955	736.529	1.8232	4.09605	4.20268e-05	0.00149031	WBGene00011045	II:14867534-14869057	Stress	Probable glutathione peroxidase R05H10.5	Thioredoxin fold	6.3e-08	1	0
R107.7	gst-1	347.448	3042.02	2.16966	5.68484	1.30932e-08	1.50836e-06	WBGene00001749	III:9058814-9071672	Stress	Glutathione S-Transferase	Thioredoxin fold	6.3e-08	1	0	1,2
W10C8.4		1.8736	15.4933	2.11255	3.80158	0.000143776	0.00373013	WBGene00021127	I:2851963-2853856	Stress	W10C8.4	Thioredoxin fold	6.3e-08	1	0
Y45G12C.2	gst-10	29.2097	467.217	2.77229	6.06075	1.35485e-09	1.99495e-07	WBGene00001758	V:2561689-2564708	Stress	Glutathione S-Transferase	Thioredoxin fold	6.3e-08	1	1	1,2,4
Y52E8A.3		2.0591	947.322	6.13137	10.7413	0	0	WBGene00021796	II:4301599-4307021	Stress	Y52E8A.3	Thioredoxin fold	6.3e-08	1	0	1,2
F37B1.4	gst-15	2.01501	11.0764	1.70419	2.86429	0.00417944	0.0413739	WBGene00001763	II:13611680-13613051	Stress	Glutathione S-Transferase	Thioredoxin fold	6.3e-08	0	0
F10D2.7	ugt-38	0.597239	77.1047	4.8606	8.7796	0	0	WBGene00017333	V:7145636-7147451	Stress	UDP-GlucuronosylTransferase	UDP-glucuronosyl/UDP-glucosyltransferase	0.0061	8	4
H23N18.1	ugt-13	5.00544	134.214	3.28891	6.83117	8.42237e-12	1.85409e-09	WBGene00019232	V:4908856-4911444	Stress	UDP-GlucuronosylTransferase	UDP-glucuronosyl/UDP-glucosyltransferase	0.0061	6	2
F10D2.2	ugt-39	1.91501	21.119	2.40045	5.27345	1.3388e-07	1.18122e-05	WBGene00017329	V:7157122-7159169	Stress	UDP-GlucuronosylTransferase	UDP-glucuronosyl/UDP-glucosyltransferase	0.0061	4	0
H23N18.2	ugt-14	0.173139	2.02706	2.46025	3.63267	0.000280505	0.00606098	WBGene00019233	V:4906268-4908288	Stress	UDP-GlucuronosylTransferase	UDP-glucuronosyl/UDP-glucosyltransferase	0.0061	4	0
T25B9.7	ugt-54	3.49681	15.4487	1.48567	3.59165	0.000328593	0.00683436	WBGene00012013	IV:10761611-10764396	Stress	UDP-GlucuronosylTransferase	UDP-glucuronosyl/UDP-glucosyltransferase	0.0061	4	1
ZC443.5	ugt-18	0.265766	49.9362	5.23589	8.91628	0	0	WBGene00013900	V:12820243-12822737	Stress	UDP-GlucuronosylTransferase	UDP-glucuronosyl/UDP-glucosyltransferase	0.0061	4	0
F29F11.2	ugt-34	0.0251556	14.4313	6.35207	6.04705	1.47521e-09	2.14378e-07	WBGene00009255	V:10654398-10656951	Stress	UDP-GlucuronosylTransferase	UDP-glucuronosyl/UDP-glucosyltransferase	0.0061	3	1
F35H8.6	ugt-58	22.5695	74.9094	1.19968	2.79283	0.00522492	0.0485461	WBGene00009450	II:9584300-9586706	Stress	UDP-GlucuronosylTransferase	UDP-glucuronosyl/UDP-glucosyltransferase	0.0061	3	2	2
T19H12.1	ugt-9	2.79132	9.75201	1.25096	2.99849	0.00271319	0.0304826	WBGene00020587	V:4896033-4897948	Stress	UDP-GlucuronosylTransferase	UDP-glucuronosyl/UDP-glucosyltransferase	0.0061	3	1
T19H12.10	ugt-11	1.89057	21.2855	2.42115	4.70709	2.5128e-06	0.000154764	WBGene00020593	V:4892575-4895057	Stress	UDP-GlucuronosylTransferase	UDP-glucuronosyl/UDP-glucosyltransferase	0.0061	3	1
H23N18.3	ugt-8	1.43495	16.0386	2.41387	4.5718	4.83559e-06	0.000262872	WBGene00019234	V:4903959-4905903	Stress	UDP-GlucuronosylTransferase	UDP-glucuronosyl/UDP-glucosyltransferase	0.0061	2	0
T19H12.11	ugt-10	0.47966	32.7248	4.22281	7.49906	6.41709e-14	1.78347e-11	WBGene00020594	V:4898202-4900068	Stress	UDP-GlucuronosylTransferase	UDP-glucuronosyl/UDP-glucosyltransferase	0.0061	2	1
C13D9.9	ugt-7	2.09522	15.7802	2.0191	3.89406	9.85793e-05	0.00279568	WBGene00015739	V:4997007-5000553	Stress	UDP-GlucuronosylTransferase	UDP-glucuronosyl/UDP-glucosyltransferase	0.0061	1	1
C23G10.6		0.103338	2.86602	3.32267	4.65546	3.23261e-06	0.000191663	WBGene00016013	III:6192064-6194503	Stress		UDP-glucuronosyl/UDP-glucosyltransferase	0.0061	1	1
H23N18.4		0.0716387	2.26252	3.4526	4.57336	4.79958e-06	0.000262196	WBGene00019235	V:4901359-4902996	Stress		UDP-glucuronosyl/UDP-glucosyltransferase	0.0061	1	1
ZC455.6	ugt-5	7.1962	36.2042	1.61562	3.97556	7.02131e-05	0.00215327	WBGene00013906	V:12790679-12792945	Stress	UDP-GlucuronosylTransferase	UDP-glucuronosyl/UDP-glucosyltransferase	0.0061	1	0
C18C4.3	ugt-48	4.48748	61.1371	2.61183	5.44227	5.2606e-08	5.06338e-06	WBGene00015965	V:5538783-5548057	Stress	UDP-GlucuronosylTransferase	UDP-glucuronosyl/UDP-glucosyltransferase	0.0061	0	0	1,2
C44H9.1	ugt-15	0.0471004	0.635501	2.60213	3.09231	0.00198606	0.0245596	WBGene00008097	V:12827757-12830088	Stress	UDP-GlucuronosylTransferase	UDP-glucuronosyl/UDP-glucosyltransferase	0.0061	0	0
F55G1.9		35.9444	501.905	2.63644	5.6841	1.315e-08	1.5071e-06	WBGene00018904	IV:7475032-7477328	Stress	Putative pyrroline-5-carboxylate reductase			6	3	2
F25H8.5	dur-1	6.38687	19.4001	1.11103	3.08863	0.00201082	0.0247009	WBGene00001113	IV:9921976-9928195	Stress	Dauer Up-Regulated			4	1
K12G11.4	sodh-2	0.661959	108.377	5.09817	8.95137	0	0	WBGene00010791	V:11889696-11891172	Stress	SOrbitol DeHydrogenase family			4	1	2
T08B1.3	alh-5	4.56711	34.9446	2.03488	4.1595	3.18948e-05	0.00119185	WBGene00000111	V:1996108-1999581	Stress	ALdehyde deHydrogenase			4	1
F52E1.7	hsp-17	31.8718	286.79	2.19703	5.78433	7.28001e-09	8.94275e-07	WBGene00002021	V:8383900-8385906	Stress	Heat Shock Protein			2	1	1
K05F1.3	acdh-8	2.02475	9.40204	1.53548	2.80946	0.0049625	0.0468519	WBGene00019406	II:5794474-5796242	Stress	Acyl CoA DeHydrogenase			2	2
Y73F4A.2		8.13871	170.117	3.03985	6.22344	4.86383e-10	7.66967e-08	WBGene00013515	IV:9042333-9043327	Stress	DOMON domain-containing protein Y73F4A.2			2	0
C54F6.14	ftn-1	0.788527	43.266	4.00496	6.59279	4.31646e-11	8.49311e-09	WBGene00001500	V:7545951-7547993	Stress	FerriTiN			0	0
C52E12.2	unc-104	4.90761	13.2444	0.992788	3.00664	0.00264156	0.029935	WBGene00006831	II:6994989-7010560	Structural	UNCoordinated	Kinesin	0.17	4	1
F56E3.3	klp-4	7.16222	18.2513	0.935416	2.95723	0.00310414	0.0335687	WBGene00002217	X:3171410-3178694	Structural	Kinesin-Like Protein	Kinesin	0.17	3	0
M02B7.3	osm-3	0.632448	3.37165	1.67356	4.08283	4.44911e-05	0.00154324	WBGene00003884	IV:3794761-3800456	Structural	OSMotic avoidance abnormal	Kinesin	0.17	1	0
W02B12.7	klp-17	0.162827	1.59134	2.27964	3.25554	0.00113176	0.0163294	WBGene00002227	II:11464809-11469540	Structural	Kinesin-Like Protein	Kinesin	0.17	1	0
C18C4.10	klc-2	29.284	59.4809	0.708614	3.42963	0.000604395	0.0105646	WBGene00002215	V:5575393-5581697	Structural	Kinesin Light Chain	Kinesin	0.17	0	0
F45G2.2	myo-6	5.75246	23.1816	1.39373	3.80747	0.000140394	0.00365946	WBGene00009730	III:13409804-13423421	Structural	F45G2.2	Myosin	0.011	4	1
F58G4.1	myo-5	9.07724	42.549	1.54489	3.52063	0.00043053	0.0083748	WBGene00019064	V:8109030-8118110	Structural	MYOsin heavy chain structural genes	Myosin	0.011	2	0
Y11D7A.14	hum-9	0.842263	4.60558	1.69893	3.307	0.000943016	0.0143413	WBGene00012437	IV:9274455-9283092	Structural	Y11D7A.14	Myosin	0.011	2	0
R06C7.10	myo-1	22.9226	100.245	1.47549	4.67259	2.97424e-06	0.000177767	WBGene00002348	I:7258918-7267077	Structural	LEThal	Myosin	0.011	1	0
F47G6.4	spe-15	3.03938	11.8044	1.35682	2.93922	0.00329036	0.0348869	WBGene00004969	I:1446666-1465341	Structural	defective SPErmatogenesis	Myosin	0.011	1	0
T18D3.4	myo-2	17.5835	80.8184	1.52524	3.2376	0.00120539	0.0170596	WBGene00003514	X:12467222-12475264	Structural	MYOsin heavy chain structural genes	Myosin	0.011	0	0
C02H7.1	dyf-11	0.78816	4.51149	1.74468	2.98837	0.0028047	0.0312737	WBGene00001127	X:763768-766733	Structural	abnormal DYe Filling			5	0
C40C9.5	nlg-1	2.50655	14.0564	1.72417	5.32442	1.01274e-07	9.30469e-06	WBGene00006412	X:13625330-13631038	Structural	NeuroLiGin family			5	0
ZK520.3	dyf-2	2.23017	6.08046	1.003	2.85259	0.00433641	0.0426053	WBGene00001118	III:13674764-13686329	Structural	abnormal DYe Filling			4	0
C08D8.2	tmd-2	3.84126	15.8418	1.41685	3.51882	0.000433473	0.00840998	WBGene00006582	V:8336636-8340654	Structural	TropoMoDulin			3	2
F02G3.1	ncam-1	8.4814	34.1085	1.39167	3.85165	0.000117324	0.00319678	WBGene00017184	X:692977-703166	Structural	NCAM (neural cell adhesion molecule) homolog			2	0
F13C5.6	unc-96	7.98989	24.9833	1.14003	3.13875	0.0016967	0.0218187	WBGene00006825	X:611119-621291	Structural	UNCoordinated			2	2
F14D12.2	unc-97	23.5577	72.2684	1.12093	3.08921	0.00200689	0.0246935	WBGene00006826	X:5593093-5594926	Structural	UNCoordinated			2	0
Y22F5A.3	ric-4	18.0788	55.9671	1.13002	2.87471	0.00404394	0.040374	WBGene00004364	V:10261100-10270285	Structural	Resistance to Inhibitors of Cholinesterase			2	2
F23H12.1	snb-2	21.1119	87.5265	1.4221	3.58	0.0003436	0.0070737	WBGene00004898	V:12344163-12345897	Structural	SyNaptoBrevin related			1	0
T08B1.2	tnt-4	22.1023	104.651	1.55495	4.56913	4.89743e-06	0.000263655	WBGene00006589	V:1989478-1992889	Structural	TropoNin T			1	0
W03F8.1	tni-4	45.8879	209.893	1.5204	3.50779	0.000451846	0.00864574	WBGene00006586	IV:5204580-5215183	Structural	TropoNin I			1	0
ZK154.3	mec-7	2.11342	10.9391	1.64404	3.09495	0.00196847	0.0243963	WBGene00003171	X:7763150-7776624	Structural	MEChanosensory abnormality			1	0
F36H12.11	rmd-4	0.844878	5.53556	1.87976	2.84839	0.00439409	0.0430009	WBGene00018125	IV:5255900-5256781	Structure	Regulator of Microtubule Dynamics			2	0
R13H9.1	rmd-6	0.885239	6.70169	2.02426	3.20549	0.00134833	0.0185283	WBGene00020070	IV:5068857-5069843	Structure	Regulator of Microtubule Dynamics			2	0
B0491.3	rmd-3	3.01616	19.8554	1.88449	3.42231	0.000620922	0.0107103	WBGene00007190	II:11338366-11339516	Structure	Regulator of Microtubule Dynamics			1	2
B0350.2	unc-44	48.5714	99.944	0.721575	4.5039	6.67187e-06	0.000334858	WBGene00006780	IV:5966639-6004843	Stucture	UNCoordinated	Ankyrin	0.031	3	0
F56H1.3		0.0213584	0.405584	2.94388	3.53197	0.00041248	0.00812318	WBGene00018994	I:5729795-5735845	Stucture	F56H1.3	Ankyrin	0.031	3	0
C04F12.3	ikb-1	3.5131	19.2287	1.69991	3.49817	0.000468467	0.00886459	WBGene00002069	I:9685471-9688638	Stucture	I Kappa B homolog	Ankyrin	0.031	2	0
C33A11.1		8.14804	31.9365	1.36597	3.45818	0.000543834	0.00975916	WBGene00007877	X:15355158-15363785	Stucture	C33A11.1	Ankyrin	0.031	2	1
F26D2.10		0.113074	1.53592	2.60884	4.1075	3.9997e-05	0.00142744	WBGene00009149	V:16424815-16429423	Stucture	F26D2.10	Ankyrin	0.031	2	1
ZK792.4		1.34029	5.41162	1.39566	3.22466	0.00126124	0.0176701	WBGene00014077	IV:11676352-11681974	Stucture	ZK792.4	Ankyrin	0.031	2	0
H32C10.3		0.0495635	1.27142	3.24463	4.56952	4.88848e-06	0.000263812	WBGene00019257	IV:5916003-5921380	Stucture	H32C10.3	Ankyrin	0.031	1	0
M60.7		0.676966	21.4355	3.45518	6.13584	8.47127e-10	1.27264e-07	WBGene00019782	X:8258426-8261116	Stucture	M60.7	Ankyrin	0.031	1	1
C18H2.5		0.121311	1.51003	2.52153	3.95852	7.54147e-05	0.00226591	WBGene00015992	III:7689284-7694173	Stucture	C18H2.5	Ankyrin	0.031	1	0
F36D3.5		0.19089	1.41799	2.0053	3.27113	0.00107119	0.0157311	WBGene00009471	V:16510341-16514508	Stucture	F36D3.5	Ankyrin	0.031	1	0
Y67A10A.3		0.155637	1.53476	2.2886	3.67807	0.000235008	0.00538123	WBGene00013452	IV:14328959-14334367	Stucture	Y67A10A.3	Ankyrin	0.031	1	0
F37A4.4		0.31624	1.85522	1.76926	3.01938	0.00253296	0.0290298	WBGene00018134	III:6711882-6717960	Stucture	Ankyrin repeat-containing protein F37A4.4	Ankyrin	0.031	0	0
ZK1005.1	pme-5	14.3199	37.466	0.961784	3.1149	0.00184008	0.023206	WBGene00004053	V:1276416-1285701	Stucture	Poly(ADP-ribose) Metabolism Enzyme	Ankyrin	0.031	0	0
C38D9.5		0.0412616	0.634043	2.73218	3.75929	0.000170397	0.00424731	WBGene00008013	V:17586819-17591943	Stucture	C38D9.5	Ankyrin	0.031	0	0
F40E12.2		0.195115	1.54055	2.06631	3.39808	0.000678601	0.0113872	WBGene00018235	II:3610402-3615429	Stucture	F40E12.2	Ankyrin	0.031	0	0
C18C4.2	cft-1	0.666086	5.03076	2.02191	3.88161	0.000103768	0.00290944	WBGene00000477	V:5538783-5548057	Transport	Cystic Fibrosis Transmembrane conductance regulator homolog	ABC transporter-like	0.0026	3	1
Y47D3A.11	wht-8	0.150085	2.03573	2.60741	3.86887	0.00010934	0.0030237	WBGene00012925	III:11218682-11222552	Transport	WHiTe (Drosophila) related ABC transporter	ABC transporter-like	0.0026	3	1
F55G11.9	abt-3	0.0248936	0.356609	2.66203	3.67783	0.000235226	0.00536962	WBGene00000021	IV:12950284-12957096	Transport	ABC Transporter family	ABC transporter-like	0.0026	2	2
C54D1.1	pgp-10	0.55377	6.62031	2.48115	4.7269	2.27975e-06	0.000142382	WBGene00004004	X:7158986-7170576	Transport	P-GlycoProtein related	ABC transporter-like	0.0026	2	0
F19B6.4	wht-5	0.254827	3.80208	2.70272	4.40498	1.05792e-05	0.000486993	WBGene00008950	IV:12337548-12340386	Transport	WHiTe (Drosophila) related ABC transporter	ABC transporter-like	0.0026	2	0
F22E10.3	pgp-14	4.89958	24.6596	1.61602	3.65494	0.000257246	0.00567984	WBGene00004008	X:12705543-12813868	Transport	P-GlycoProtein related	ABC transporter-like	0.0026	2	2
F42E11.1	pgp-4	0.972262	8.0121	2.10908	4.17814	2.93897e-05	0.00112277	WBGene00003998	X:11358322-11363967	Transport	P-GlycoProtein related	ABC transporter-like	0.0026	2	1
ZK455.7	pgp-3	2.58884	19.0945	1.99819	5.19193	2.08122e-07	1.77977e-05	WBGene00003997	X:11352063-11357018	Transport	P-GlycoProtein related	ABC transporter-like	0.0026	2	1
F57C12.4	mrp-2	2.55426	17.4092	1.91924	4.20208	2.64468e-05	0.001028	WBGene00003408	X:563721-572703	Transport	Multidrug Resistance Protein family	ABC transporter-like	0.0026	1	1
C05D10.3	wht-1	0.385523	2.52522	1.87948	3.04261	0.00234539	0.0275474	WBGene00015479	III:6080507-6087400	Transport	WHiTe (Drosophila) related ABC transporter	ABC transporter-like	0.0026	1	0
T21E8.1	pgp-6	0.574978	3.07132	1.67553	4.4671	7.92871e-06	0.000388297	WBGene00004000	X:10871140-10876287	Transport	P-GlycoProtein related	ABC transporter-like	0.0026	1	0
F57C12.5	mrp-1	16.5705	150.433	2.20589	10.9514	0	0	WBGene00003407	X:576319-587484	Transport	Multidrug Resistance Protein family	ABC transporter-like	0.0026	0	1
C24F3.5	abt-1	0.264763	1.47095	1.71483	2.94927	0.0031852	0.0341136	WBGene00000019	IV:10206163-10214882	Transport	ABC Transporter family	ABC transporter-like	0.0026	0	0
F02E11.1	wht-4	0.162369	1.78506	2.39734	3.52929	0.000416681	0.00814102	WBGene00017179	II:3279482-3281702	Transport	WHiTe (Drosophila) related ABC transporter	ABC transporter-like	0.0026	0	0
Y38H6C.17		0.430878	16.4216	3.64053	6.22375	4.85397e-10	7.70879e-08	WBGene00012629	V:20540357-20544155	Transport	Y38H6C.17	Amino acid transporter	0.018	7	1
F27C8.1	aat-1	3.37434	17.5777	1.65043	3.37499	0.000738195	0.0120951	WBGene00000002	IV:9598944-9601672	Transport	Amino Acid Transporter	Amino acid transporter	0.018	3	2
T11F9.4	aat-6	6.69547	56.8447	2.13889	6.45193	1.10437e-10	2.04621e-08	WBGene00000007	V:11462990-11470641	Transport	Amino Acid Transporter	Amino acid transporter	0.018	3	0
Y32F6A.4		22.8784	149.63	1.87797	4.28336	1.84092e-05	0.000769382	WBGene00012529	V:10426605-10433577	Transport	Y32F6A.4	Amino acid transporter	0.018	3	0
F28F9.4	aat-8	0.22777	1.73578	2.03088	3.00181	0.00268383	0.0302445	WBGene00000009	IV:3862122-3865024	Transport	Amino Acid Transporter	Amino acid transporter	0.018	1	0
C55C2.5	aat-5	3.36738	11.6838	1.24407	3.70303	0.000213039	0.00497032	WBGene00000006	I:2571776-2576021	Transport	Amino Acid Transporter	Amino acid transporter	0.018	0	0
Y18D10A.23		8.82137	176.515	2.99623	6.40086	1.54504e-10	2.7482e-08	WBGene00012487	I:12867058-12869545	Transport	Y18D10A.23	Amino acid transporter	0.018	0	1
M110.2	twk-3	0.11255	2.51222	3.10552	4.35463	1.33292e-05	0.000589187	WBGene00006658	II:8210593-8212683	Transport	TWiK family of potassium channels	Ion transport	0.015	5	0
F08B12.3	slo-2	4.21946	9.96457	0.859329	2.78207	0.00540142	0.0497082	WBGene00004831	X:11393228-11401475	Transport	SLOwpoke potassium channel family	Ion transport	0.015	4	1
C52B9.6	twk-28	0.768366	7.00899	2.21068	3.85286	0.000116745	0.00318491	WBGene00006680	X:4274302-4279188	Transport	TWiK family of potassium channels	Ion transport	0.015	4	1
F08A10.1	kcnl-2	1.98054	5.50431	1.02216	3.362	0.000773804	0.0125217	WBGene00008570	I:8196051-8210664	Transport	F08A10.1	Ion transport	0.015	4	0
ZC410.4	twk-8	3.4897	11.6109	1.20213	3.03061	0.00244063	0.0283072	WBGene00006663	IV:9082342-9087546	Transport	TWiK family of potassium channels	Ion transport	0.015	4	0
H16O14.1	kcc-2	19.0546	44.1813	0.840993	3.1011	0.00192801	0.0240153	WBGene00019205	IV:6040958-6074489	Transport	K+/Cl- Cotransporter	Ion transport	0.015	3	0
B0399.1	kcnl-1	2.02707	5.62574	1.02076	3.57408	0.000351455	0.00720208	WBGene00007176	V:19565349-19606084	Transport	B0399.1	Ion transport	0.015	3	0
C54D2.5	cca-1	2.35598	9.10177	1.35151	4.69959	2.6068e-06	0.00015923	WBGene00000367	X:7847627-7861251	Transport	Calcium Channel, Alpha subunit	Ion transport	0.015	3	1
F46A9.3	twk-29	1.31411	5.80129	1.48492	3.13273	0.00173191	0.0221179	WBGene00006681	I:9463751-9468908	Transport	TWiK family of potassium channels	Ion transport	0.015	3	0
ZK1321.2	shk-1	3.35286	8.13721	0.886634	2.79407	0.00520491	0.0484412	WBGene00014261	II:9758156-9768188	Transport	ZK1321.2	Ion transport	0.015	3	1
C27F2.2	nca-2	0.631464	2.35192	1.31495	3.18394	0.00145287	0.0195776	WBGene00003558	III:4965621-4979691	Transport	Novel Channel type/putative Nematode CAlcium channel	Ion transport	0.015	2	0
F14F11.1	shw-1	5.25867	12.236	0.844504	3.30684	0.000943563	0.0143398	WBGene00008819	II:8305675-8321403	Transport	F14F11.1	Ion transport	0.015	2	0
F17C8.5	twk-6	0.105905	0.994949	2.24015	2.85677	0.00427982	0.0421798	WBGene00006661	III:4742930-4744612	Transport	TWiK family of potassium channels	Ion transport	0.015	2	0
R03E9.4	irk-1	0.0811113	1.18897	2.68502	3.71227	0.000205411	0.00486898	WBGene00002149	X:6767200-6771600	Transport	Inward Rectifying K (potassium) channel family	Ion transport	0.015	2	0
ZC21.2	trp-1	0.574341	2.32329	1.39752	2.91664	0.00353821	0.0368126	WBGene00006614	III:8535042-8542662	Transport	TRP (transient receptor potential) channel family	Ion transport	0.015	2	0
C30D11.1	unc-103	4.07462	10.0788	0.905657	3.62838	0.000285207	0.00613278	WBGene00006830	III:4121435-4147249	Transport	UNCoordinated	Ion transport	0.015	1	0
C13D9.8	ncx-9	0.466058	4.51622	2.27112	3.84393	0.000121081	0.00325923	WBGene00003574	V:4991489-4995049	Transport	Na/Ca eXchangers	Ion transport	0.015	1	0
F22B7.7	twk-7	1.73911	10.8607	1.83178	3.55805	0.000373623	0.00753824	WBGene00006662	III:8633975-8643648	Transport	TWiK family of potassium channels	Ion transport	0.015	1	0
Y73B6BL.19	shl-1	1.13925	7.61836	1.90019	3.48702	0.000488439	0.00906507	WBGene00022240	IV:6378265-6384054	Transport	Y73B6BL.19	Ion transport	0.015	1	0
C53C9.3	kvs-1	0.909721	3.04471	1.20802	3.10767	0.00188569	0.0236471	WBGene00002242	X:7690484-7707028	Transport	K (potassium) Voltage-gated Sensory channel subunit	Ion transport	0.015	1	0
C11D2.6	unc-77	0.695508	2.4053	1.24079	2.91678	0.00353662	0.0368133	WBGene00003557	IV:6157293-6173024	Transport	Novel Channel type/putative Nematode CAlcium channel	Ion transport	0.015	0	0
C25B8.1	kqt-1	0.809817	2.9575	1.29529	2.97856	0.00289604	0.0319081	WBGene00002233	X:6617397-6627932	Transport	potassium channel, KvQLT family	Ion transport	0.015	0	0
Y97E10B.7	ncx-10	0.157512	1.45618	2.22407	3.30579	0.000947092	0.0143738	WBGene00003575	V:7930454-7933002	Transport	Na/Ca eXchangers	Ion transport	0.015	0	0
F14D7.6		6.09469	34.1967	1.72471	3.65292	0.000259276	0.005719	WBGene00008793	V:14301399-14306423	Transport	F14D7.6	Major facilitator superfamily MRF-1	0.00015	6	1	1
C13C4.5		8.89771	31.6044	1.2675	2.81034	0.00494891	0.0467633	WBGene00007549	V:12114970-12117539	Transport	C13C4.5	Major facilitator superfamily MRF-1	0.00015	5	0
C01B4.7		0.987061	20.7022	3.04326	5.58153	2.38411e-08	2.57322e-06	WBGene00015271	V:2494234-2499001	Transport		Major facilitator superfamily MRF-1	0.00015	4	0
K11G9.5		0.792972	10.3749	2.57136	4.61295	3.97002e-06	0.000226332	WBGene00019655	V:6685790-6688530	Transport	K11G9.5	Major facilitator superfamily MRF-1	0.00015	4	1
Y19D10A.4		0.987061	20.7022	3.04326	5.58153	2.38411e-08	2.58577e-06	WBGene00021219	V:2385955-2390722	Transport		Major facilitator superfamily MRF-1	0.00015	4	0
C09D4.1		7.06796	22.0237	1.13655	2.98257	0.00285841	0.0316346	WBGene00015632	I:5497780-5507026	Transport	Uncharacterized MFS-type transporter	Major facilitator superfamily MRF-1	0.00015	3	0
F47B8.10		0.450347	6.27884	2.63492	4.45589	8.35447e-06	0.000403812	WBGene00009811	V:14343046-14345639	Transport	F47B8.10	Major facilitator superfamily MRF-1	0.00015	3	1
K09E9.1		5.94478	17.9624	1.10577	3.1033	0.00191375	0.0238778	WBGene00010724	X:15620410-15626542	Transport	K09E9.1	Major facilitator superfamily MRF-1	0.00015	3	1
T01B11.7	oat-1	2.25154	11.3157	1.61458	3.84578	0.000120169	0.00325436	WBGene00003837	IV:8464749-8472587	Transport	Organic Anion Transporter	Major facilitator superfamily MRF-1	0.00015	3	0
T09B9.2		0.627277	6.0185	2.26121	3.93898	8.1829e-05	0.00242909	WBGene00011643	X:9761422-9764856	Transport	T09B9.2	Major facilitator superfamily MRF-1	0.00015	3	2
C18H9.5		0.620849	14.0943	3.12244	5.45194	4.98239e-08	4.83749e-06	WBGene00016003	II:6692694-6695252	Transport	C18H9.5	Major facilitator superfamily MRF-1	0.00015	3	0
F12B6.2		14.0034	36.4127	0.955617	3.73299	0.000189219	0.00458788	WBGene00017398	I:2250131-2254893	Transport	F12B6.2	Major facilitator superfamily MRF-1	0.00015	3	2
T28C12.2		0.78645	7.66361	2.27671	3.95227	7.74132e-05	0.00232281	WBGene00020889	V:6329179-6330968	Transport	T28C12.2	Major facilitator superfamily MRF-1	0.00015	3	0	2
Y19D10A.8		0.298947	5.53623	2.9188	4.48294	7.36201e-06	0.000362139	WBGene00021223	V:2353358-2356582	Transport	Y19D10A.8	Major facilitator superfamily MRF-1	0.00015	3	1
F21F8.11		4.73868	28.9618	1.81022	3.82025	0.000133316	0.00351619	WBGene00017681	V:8282353-8284864	Transport	F21F8.11	Major facilitator superfamily MRF-1	0.00015	2	1
ZK892.3		0.284875	1.94556	1.92125	2.96828	0.00299475	0.0326238	WBGene00014127	II:10001768-10003894	Transport	ZK892.3	Major facilitator superfamily MRF-1	0.00015	2	0
C05G5.1		4.65309	26.9675	1.7571	3.67104	0.000241566	0.00546387	WBGene00007347	X:14732210-14740009	Transport	C05G5.1	Major facilitator superfamily MRF-1	0.00015	2	0
F10D7.2		7.27772	32.0731	1.4832	4.06069	4.89281e-05	0.00166341	WBGene00017339	X:17359684-17368559	Transport	F10D7.2	Major facilitator superfamily MRF-1	0.00015	2	0
F56A4.10		0.169241	3.79812	3.11094	4.54236	5.56278e-06	0.000290335	WBGene00018918	V:2461319-2464366	Transport	F56A4.10	Major facilitator superfamily MRF-1	0.00015	2	1
T19D12.10		0.0541569	0.757773	2.6385	3.13922	0.00169398	0.0218595	WBGene00020584	II:6655042-6658813	Transport	T19D12.10	Major facilitator superfamily MRF-1	0.00015	2	1
T27D12.1		9.61908	30.236	1.14528	3.70419	0.000212064	0.0049632	WBGene00012085	II:11842532-11845946	Transport	T27D12.1	Major facilitator superfamily MRF-1	0.00015	2	0
T28H11.8		0.790606	17.6833	3.10758	7.25279	4.0834e-13	1.06812e-10	WBGene00020906	IV:5017988-5020641	Transport	T28H11.8	Major facilitator superfamily MRF-1	0.00015	2	1
Y15E3A.4		11.3654	53.8671	1.55595	3.50296	0.000460115	0.00876623	WBGene00012443	X:15330884-15333880	Transport	Y15E3A.4	Major facilitator superfamily MRF-1	0.00015	2	0
Y51B9A.6		0.103714	1.36438	2.57682	3.87417	0.000106987	0.00296973	WBGene00013088	II:9400640-9403111	Transport	Y51B9A.6	Major facilitator superfamily MRF-1	0.00015	2	0
W01C8.6	cat-1	0.532474	2.54268	1.56344	3.2599	0.00111451	0.0161223	WBGene00000295	X:5705678-5710545	Transport	abnormal CATecholamine distribution	Major facilitator superfamily MRF-1	0.00015	1	0
C01B4.8		0.201731	2.77945	2.62307	3.89774	9.70952e-05	0.00275711	WBGene00015272	V:2490511-2492701	Transport		Major facilitator superfamily MRF-1	0.00015	1	0
M162.5		0.641427	5.41165	2.13261	4.65517	3.23707e-06	0.000191417	WBGene00010931	V:19761012-19766733	Transport	M162.5	Major facilitator superfamily MRF-1	0.00015	1	0
T28F3.4		2.65883	7.67091	1.05955	3.08086	0.00206407	0.0250916	WBGene00012130	IV:17288124-17291687	Transport	T28F3.4	Major facilitator superfamily MRF-1	0.00015	1	0
W05E10.1		2.95367	40.4601	2.61727	5.27558	1.32334e-07	1.17223e-05	WBGene00012280	V:11689400-11691675	Transport	W05E10.1	Major facilitator superfamily MRF-1	0.00015	1	2	1,2
Y19D10A.5		0.201731	2.77945	2.62307	3.89774	9.70952e-05	0.00276063	WBGene00021220	V:2382232-2384422	Transport		Major facilitator superfamily MRF-1	0.00015	1	0
ZK637.1		1.7584	7.78286	1.48752	3.57786	0.000346425	0.00711867	WBGene00014021	III:8882876-8885393	Transport	Putative transporter ZK637.1	Major facilitator superfamily MRF-1	0.00015	0	0
T19D12.9		0.221192	3.1226	2.64739	4.00771	6.13107e-05	0.00193359	WBGene00020583	II:6652293-6654331	Transport	T19D12.9	Major facilitator superfamily MRF-1	0.00015	0	0	1
C18B2.6		0.622963	3.89135	1.83202	3.10342	0.00191298	0.0238817	WBGene00015957	X:3613384-3617366	Transport	C18B2.6	Na+ channel	0.061	2	0
F55G1.12		0.119426	1.90976	2.77204	3.308	0.000939653	0.0143196	WBGene00018905	IV:7493826-7495281	Transport	F55G1.12	Na+ channel	0.061	2	0
F59F3.4		1.5829	5.87582	1.31159	2.98177	0.0028659	0.031686	WBGene00010334	X:11004916-11008107	Transport	F59F3.4	Na+ channel	0.061	2	1
T28F4.2	asic-2	0.0495374	0.816911	2.8028	3.34814	0.000813552	0.0129111	WBGene00012137	I:7480130-7483388	Transport	Acid-sensing/Amiloride-Sensitive Ion Channel family	Na+ channel	0.061	1	1
C53D6.3	acc-2	0.125372	6.86026	4.00222	5.75673	8.57613e-09	1.03071e-06	WBGene00008280	IV:9016767-9019081	Transport	Acetylcholine-gated Chloride Channel	Neurotransmitter-gated ion channel	0.003	5	1
Y73F8A.2	lgc-52	0.064571	5.5312	4.45039	5.55118	2.83749e-08	3.03312e-06	WBGene00013517	IV:15227842-15243635	Transport	Ligand-Gated ion Channel	Neurotransmitter-gated ion channel	0.003	4	1
K03B8.9	deg-3	0.922725	5.28182	1.74469	4.04845	5.15585e-05	0.00170842	WBGene00000951	V:11412847-11415137	Transport	DEGeneration of certain neurons	Neurotransmitter-gated ion channel	0.003	3	1
Y48B6A.4	eat-2	0.63841	3.70072	1.7573	2.92474	0.00344743	0.036207	WBGene00001133	II:14166784-14171551	Transport	EATing: abnormal pharyngeal pumping	Neurotransmitter-gated ion channel	0.003	3	1
T05B4.1	lgc-1	0.0379997	1.21531	3.46518	3.16035	0.00157577	0.0208298	WBGene00020236	V:4135012-4138810	Transport	Ligand-Gated ion Channel	Neurotransmitter-gated ion channel	0.003	3	0
C31H5.3	acr-19	0.472045	2.82867	1.79049	3.6227	0.000291544	0.00622092	WBGene00000058	I:9031265-9036687	Transport	AcetylCholine Receptor	Neurotransmitter-gated ion channel	0.003	2	0
F53E10.2	acr-17	0.371953	2.71748	1.98869	3.78815	0.000151773	0.00388768	WBGene00000056	V:2608654-2615246	Transport	AcetylCholine Receptor	Neurotransmitter-gated ion channel	0.003	2	0
F59B1.9	acr-23	0.14074	2.34436	2.81285	4.09079	4.29909e-05	0.00150529	WBGene00000062	V:3651646-3659486	Transport	AcetylCholine Receptor	Neurotransmitter-gated ion channel	0.003	2	0
C39B10.2	lgc-41	0.0952105	0.647233	1.91662	2.84966	0.00437656	0.0428672	WBGene00008022	X:10454240-10460434	Transport	Ligand-Gated ion Channel	Neurotransmitter-gated ion channel	0.003	2	0
T26H10.1	des-2	0.961581	5.27701	1.70254	3.08713	0.002021	0.0247986	WBGene00000955	V:11415249-11420270	Transport	DEgeneration Suppressor	Neurotransmitter-gated ion channel	0.003	2	1
C45B2.4	ggr-2	0.259363	1.51559	1.76533	3.77293	0.000161342	0.00408108	WBGene00001587	X:6070457-6081793	Transport	GABA/Glycine Receptor family (see gbr)	Neurotransmitter-gated ion channel	0.003	1	0
F28F8.1	acr-18	0.351929	2.11039	1.7912	2.80034	0.00510487	0.047891	WBGene00000057	V:15551129-15559122	Transport	AcetylCholine Receptor	Neurotransmitter-gated ion channel	0.003	1	0
T15B7.16	lgc-54	0.1595	1.19317	2.01232	2.78093	0.00542041	0.0498006	WBGene00020528	V:6840489-6847124	Transport	Ligand-Gated ion Channel	Neurotransmitter-gated ion channel	0.003	0	0	1
F56F4.3		0.0913382	0.748555	2.10358	2.90889	0.00362719	0.0374754	WBGene00018980	I:6141470-6144388	Transport	Transporter	Sodium	0.086	4	0
T23G5.5	dat-1	0.277593	1.99756	1.97353	3.12695	0.00176631	0.0223901	WBGene00000934	III:9242822-9246698	Transport	DopAmine transporter	Sodium	0.086	3	0
F55H12.1	snf-2	0.32737	1.86497	1.73991	2.81407	0.0048919	0.0464815	WBGene00004901	I:8871830-8875245	Transport	Sodium:Neurotransmitter symporter Family	Sodium	0.086	1	0
T03F7.1	snf-11	3.34787	13.9201	1.42501	2.9195	0.0035059	0.036562	WBGene00004910	V:11305047-11308424	Transport	Sodium:Neurotransmitter symporter Family	Sodium	0.086	0	0
Y46G5A.30	snf-5	1.75186	9.82588	1.72434	3.37293	0.000743731	0.0121589	WBGene00004904	II:12856103-12865730	Transport	Sodium:Neurotransmitter symporter Family	Sodium	0.086	0	0
K02E11.1	ent-3	0.375732	2.73107	1.98357	3.29514	0.00098371	0.0147186	WBGene00010510	V:14232257-14236031	Transport	Equilibrative Nucleoside Transporter			6	0
K04E7.2	pept-1	53.7633	631.735	2.46388	4.15308	3.28036e-05	0.00121966	WBGene00003877	X:6456643-6461827	Transport	OligoPeptide Transporter			4	1
ZK525.2	aqp-11	34.1476	215.288	1.84128	4.20463	2.61513e-05	0.00102188	WBGene00000179	III:13673161-13674629	Transport	AQuaPorin or aquaglyceroporin related			4	1	1,2
C29F5.4	mps-1	0.11155	1.93846	2.85518	3.49029	0.000482499	0.00899991	WBGene00003403	II:6291732-6294103	Transport	MiRP K channel accessory Subunit			3	1
Y73F8A.1	pkd-2	0.0001	3.8	10.5453	0	0.00125753	0.0176292	WBGene00004035	IV:15227842-15243635	Transport	human PKD2 (polycystic kidney disease) related			2	1
C50E3.16	folt-3	0.0347562	1.18105	3.5258	3.22129	0.00127613	0.017845	WBGene00044738	V:7603814-7609719	Transport	FOLate Transporter family			2	0
F40F9.9	aqp-4	5.45797	21.7062	1.38052	3.10021	0.00193384	0.0240745	WBGene00000172	V:9737562-9744202	Transport	AQuaPorin or aquaglyceroporin related			2	3	1
Y46G5A.25	snf-4	0.0714134	0.874326	2.50497	3.42021	0.00062573	0.0107682	WBGene00004903	II:12832823-12835733	Transport	Sodium:Neurotransmitter symporter Family			1	0
F41D9.5	sulp-3	0.278682	1.78843	1.85902	3.01709	0.00255213	0.0291893	WBGene00018283	X:8403478-8408307	Transport	SULfate Permease family			1	0
F57F10.1	abts-3	3.65721	12.6319	1.23952	3.54224	0.000396738	0.00787596	WBGene00019018	II:6136050-6160979	Transport	Anion/Bicarbonate TranSporter family			1	0
F25C8.3	unc-80	1.96138	7.05355	1.27988	4.33186	1.47856e-05	0.000643331	WBGene00006812	V:20879816-20898870	Transport	UNCoordinated			0	0
W01B11.2	sulp-6	0.2211	1.63159	1.9987	3.17093	0.00151951	0.0202063	WBGene00020914	I:3287382-3294359	Transport	SULfate Permease family			0	1
H06H21.10	tat-2	2.98417	18.6629	1.83322	5.17726	2.25171e-07	1.89638e-05	WBGene00019166	IV:4827861-4841117	Transport	Transbilayer Amphipath Transporters (subfamily IV P-type ATPase)			0	0
R107.1	nac-2	3.65085	12.0428	1.19351	3.10439	0.00190671	0.0238168	WBGene00003518	III:9038691-9043155	Transport	NADC (Na+-coupled dicarboxylate transporter) family			0	0
F11C7.7		0.634678	6.18466	2.27671	3.08587	0.00202957	0.0248351	WBGene00017379	X:17398543-17399269	Unknown	F11C7.7	Not grouped		2	1
C28C12.4		13.4236	122.711	2.21282	4.69397	2.67959e-06	0.000162338	WBGene00016180	IV:8487478-8488406	Unknown	C28C12.4	Not grouped		0	0
T19D2.3		1.57033	11.0406	1.95029	2.98693	0.0028179	0.0313893	WBGene00020568	X:3939298-3943293	Unknown	T19D2.3	Unknown function		7	0
Y37F4.1		0.349444	4.19099	2.48435	3.56954	0.000357602	0.00728107	WBGene00021382	I:10859539-10860791	Unknown	Y37F4.1	Unknown function		7	1
Y41E3.3		2.02483	9.19464	1.51313	2.8362	0.00456541	0.0442684	WBGene00012763	IV:14981568-14996276	Unknown	Y41E3.3	Unknown function		7	1
H32C10.1		0.33199	3.63285	2.39267	4.16702	3.08611e-05	0.00116299	WBGene00019255	IV:5934334-5937429	Unknown	H32C10.1	Unknown function		6	0
F43E2.5	msra-1	33.6957	402.31	2.47985	6.5194	7.0588e-11	1.35298e-08	WBGene00018393	II:7359898-7364045	Unknown	F43E2.5	Unknown function		6	1
T25B6.6		0.320205	35.683	4.71347	5.92706	3.08407e-09	4.10606e-07	WBGene00020792	X:9021859-9022771	Unknown	T25B6.6	Unknown function		6	1
C38C3.8		0.0534642	1.18854	3.10147	3.66495	0.000247385	0.00553914	WBGene00016516	V:1501420-1505339	Unknown	C38C3.8	Unknown function		6	2
C41C4.12	unc-105	0.381405	4.10507	2.37612	2.86867	0.00412201	0.040933	WBGene00077665	II:8112183-8124770	Unknown	C41C4.12	Unknown function		6	0
F52F12.9		0.0815074	2.19947	3.29528	3.98398	6.77704e-05	0.00210154	WBGene00009942	I:9926547-9928807	Unknown	F52F12.9	Unknown function		6	0
K08F4.5		0.961634	6.84076	1.96202	3.16922	0.00152848	0.0203013	WBGene00010679	IV:10134902-10135885	Unknown	K08F4.5	Unknown function		6	0
Y18H1A.11		2.06083	34.9015	2.82942	5.95308	2.63138e-09	3.56745e-07	WBGene00021215	I:680416-683531	Unknown	Y18H1A.11	Unknown function		6	2
E02H9.3		28.4693	71.1792	0.916374	3.4151	0.000637585	0.0109131	WBGene00017101	III:2461896-2465066	Unknown	E02H9.3	Unknown function		5	2
M176.2	gss-1	55.0082	245.415	1.49547	4.42778	9.52081e-06	0.000444718	WBGene00010941	II:9414482-9416358	Unknown	M176.2	Unknown function		5	2	2
B0302.5		21.4911	105.972	1.59554	3.48503	0.000492085	0.00911751	WBGene00015122	X:17193213-17195034	Unknown	Uncharacterized protein B0302.5	Unknown function		5	1	3
C15A11.4		1.28729	45.4259	3.56354	6.67568	2.46081e-11	5.16166e-09	WBGene00007598	I:7398820-7400794	Unknown	C15A11.4	Unknown function		5	1
C15B12.2		0.130565	1.28128	2.28374	3.75418	0.000173911	0.00432037	WBGene00015784	X:6461940-6465390	Unknown	C15B12.2	Unknown function		5	0
C30G7.3		1.54358	11.2839	1.98927	3.4773	0.000506499	0.00929166	WBGene00044177	V:14942109-14945645	Unknown	C30G7.3	Unknown function		5	0
C30G7.4		4.21983	20.1114	1.56149	3.51438	0.000440783	0.00847782	WBGene00044178	V:14946606-14947206	Unknown	C30G7.4	Unknown function		5	1
C50F7.3		0.134313	2.01357	2.70749	3.74807	0.000178198	0.0043828	WBGene00016843	IV:7732311-7734174	Unknown	C50F7.3	Unknown function		5	0
DH11.5		5.44953	20.6236	1.33091	4.04673	5.19373e-05	0.00171331	WBGene00008438	II:7976544-7990123	Unknown	DH11.5	Unknown function		5	1
F09C12.8		0.710946	11.0579	2.7443	4.54555	5.4792e-06	0.000287322	WBGene00017279	II:5112706-5114138	Unknown	F09C12.8	Unknown function		5	1
F32D8.7		1.60097	5.5214	1.23802	2.8462	0.00442439	0.0432404	WBGene00009331	V:10898442-10901265	Unknown	F32D8.7	Unknown function		5	0
H43E16.1		3.52221	21.468	1.80747	3.97355	7.08103e-05	0.00216561	WBGene00019273	II:6674214-6679310	Unknown	H43E16.1	Unknown function		5	1
K02D7.1		63.3068	262.627	1.42274	3.27047	0.00107368	0.0157468	WBGene00019298	IV:292428-294676	Unknown	K02D7.1	Unknown function		5	0
K07H8.12		7.26805	44.0682	1.80225	2.83593	0.0045693	0.0442675	WBGene00044509	IV:8275794-8276641	Unknown	K07H8.12	Unknown function		5	2
R09E10.2		0.506842	5.71689	2.42298	3.57061	0.000356147	0.00729151	WBGene00011172	IV:10317527-10318270	Unknown	R09E10.2	Unknown function		5	1
W02D7.8		1.46227	19.5835	2.5947	4.02548	5.68598e-05	0.00182955	WBGene00020943	V:8305098-8306439	Unknown	W02D7.8	Unknown function		5	2
W03F9.4		0.394891	2.41211	1.80965	3.66842	0.00024405	0.00548655	WBGene00021002	V:147525-152104	Unknown	W03F9.4	Unknown function		5	1
Y38E10A.15	nspe-7	0.8919	39.816	3.79867	5.45493	4.89922e-08	4.79864e-06	WBGene00012593	II:12627103-12627474	Unknown	Y38E10A.15	Unknown function		5	1
ZC443.4		2.32504	27.8431	2.48285	4.96668	6.81101e-07	5.13342e-05	WBGene00013899	V:12816899-12819524	Unknown	ZC443.4	Unknown function		5	0
ZK1055.7		10.6052	34.4396	1.17786	3.39158	0.000694905	0.0115475	WBGene00022848	V:6602719-6605360	Unknown	ZK1055.7	Unknown function		5	0
ZK265.3		2.98358	17.5817	1.77373	3.35048	0.000806712	0.0128484	WBGene00013956	I:8242098-8243564	Unknown	ZK265.3	Unknown function		5	2
F40F12.7		27.0615	103.553	1.34197	3.42993	0.000603726	0.0105612	WBGene00009595	III:9914158-9915715	Unknown	F40F12.7	Unknown function		4	0
F44E2.6		30.2132	412.278	2.61342	6.92554	4.34319e-12	9.85373e-10	WBGene00018419	III:8844400-8845093	Unknown	Uncharacterized protein F44E2.6	Unknown function		4	1
F17C11.2		11.1553	54.5774	1.58771	3.7672	0.000165092	0.00414295	WBGene00008914	V:10948204-10949043	Unknown	F17C11.2	Unknown function		4	2
F53A9.2		1.01107	10.8268	2.37102	3.48456	0.000492955	0.00911085	WBGene00018725	X:8709645-8710098	Unknown	F53A9.2	Unknown function		4	1
M110.7		0.056604	0.803329	2.65268	3.73308	0.000189155	0.00459134	WBGene00010915	II:8232720-8237134	Unknown	Uncharacterized NTE family protein M110.7	Unknown function		4	2
T28H10.3		48.0106	238.334	1.60225	3.61411	0.000301384	0.00638796	WBGene00012144	V:12512998-12515643	Unknown	T28H10.3	Unknown function		4	0
C03A7.4	pqn-5	0.529512	3.73633	1.9539	3.10182	0.00192338	0.0239711	WBGene00004099	V:5158607-5159882	Unknown	Prion-like-(Q/N-rich)-domain-bearing protein	Unknown function		4	0
C07A12.7		14.789	37.2799	0.924571	2.88914	0.00386294	0.0390048	WBGene00015561	X:4517714-4521041	Unknown	C07A12.7	Unknown function		4	3
ZC239.6		3.48267	11.2823	1.17544	3.27132	0.00107045	0.0157307	WBGene00022569	II:3209472-3211395	Unknown	ZC239.6	Unknown function		4	0
M60.2		61.6227	606.377	2.28647	5.49852	3.82987e-08	3.88828e-06	WBGene00019779	X:8241996-8247823	Unknown	M60.2	Unknown function		4	1
B0205.13		1.49941	10.7897	1.97352	2.98308	0.00285363	0.0316131	WBGene00044644	I:10727739-10728784	Unknown	B0205.13	Unknown function		4	1
B0218.7		1.38961	8.88855	1.85574	3.22323	0.00126752	0.0177357	WBGene00015051	IV:8164574-8166059	Unknown	B0218.7	Unknown function		4	1
B0261.6		4.28009	26.767	1.8332	4.0499	5.12401e-05	0.0017055	WBGene00015094	I:5245745-5263429	Unknown	B0261.6	Unknown function		4	1
B0524.5		0.0980602	2.54814	3.25754	2.95827	0.00309376	0.0335054	WBGene00015244	III:1891371-1893831	Unknown	B0524.5	Unknown function		4	1
C05B5.2		1.41383	11.0217	2.05356	3.663	0.000249282	0.00555364	WBGene00007320	III:9998439-10000414	Unknown	Uncharacterized protein C05B5.2	Unknown function		4	1
C07E3.3		3.86249	21.6899	1.72553	3.40895	0.000652141	0.0110685	WBGene00007414	II:10353554-10357440	Unknown	C07E3.3	Unknown function		4	1
C15C8.1		1.72841	8.52396	1.59568	2.90928	0.00362261	0.0374454	WBGene00007604	V:12734162-12736021	Unknown	C15C8.1	Unknown function		4	0
C31H1.1		0.226814	2.98472	2.57713	4.09347	4.24959e-05	0.00149977	WBGene00016286	IV:5797038-5800142	Unknown	C31H1.1	Unknown function		4	1
C45B2.2		3.8479	54.5731	2.65201	4.52971	5.90633e-06	0.000303283	WBGene00016659	X:6084698-6085148	Unknown	C45B2.2	Unknown function		4	2
D1081.12		0.863344	6.04004	1.94535	2.86741	0.00413843	0.0410776	WBGene00008383	I:8474074-8474725	Unknown	D1081.5	Unknown function		4	1
F01D4.8		0.456995	8.61282	2.93633	4.84522	1.26474e-06	8.54719e-05	WBGene00008490	IV:10450779-10453070	Unknown	F01D4.8	Unknown function		4	0
F07D3.3		0.113496	2.0985	2.91721	3.49778	0.000469142	0.00885475	WBGene00008556	V:9460658-9462658	Unknown	F07D3.3	Unknown function		4	2
F08F3.9		0.689364	7.54359	2.39268	4.61574	3.91702e-06	0.000224461	WBGene00017265	V:5437068-5439145	Unknown	F08F3.9	Unknown function		4	0
F15B9.6		0.195168	29.6812	5.02441	10.4731	0	0	WBGene00008850	V:13014122-13016635	Unknown	F15B9.6	Unknown function		4	0
F18G5.6		23.8469	156.913	1.88404	4.22786	2.35922e-05	0.000948552	WBGene00017582	X:9261991-9264264	Unknown	F18G5.6	Unknown function		4	0
F20G2.6		1.84783	14.8145	2.08159	4.91581	8.84167e-07	6.362e-05	WBGene00008989	V:13763057-13768489	Unknown	F20G2.6	Unknown function		4	0
F22B7.1		2.01434	10.42	1.64344	2.92245	0.00347293	0.0363888	WBGene00017692	III:8659781-8667383	Unknown	Uncharacterized protein F22B7.1	Unknown function		4	2
F27E5.3		0.440543	3.17024	1.97355	3.18715	0.00143685	0.0194798	WBGene00009193	II:10139521-10144115	Unknown	F27E5.3	Unknown function		4	0
F28H6.8		0.267442	818.452	8.02627	7.68738	1.5099e-14	4.93694e-12	WBGene00044137	X:14133817-14134211	Unknown	F28H6.8	Unknown function		4	2
F45D3.4		63.391	240.027	1.33143	4.62917	3.67129e-06	0.000212571	WBGene00009724	V:12552188-12553207	Unknown	F45D3.4	Unknown function		4	0
F46A9.1		0.235284	7.46608	3.45733	4.86724	1.13169e-06	7.96266e-05	WBGene00009754	I:9457807-9458839	Unknown	F46A9.1	Unknown function		4	0
F47B8.2		12.5384	61.162	1.58473	3.2554	0.00113232	0.0163269	WBGene00009803	V:14315838-14316603	Unknown	F47B8.2	Unknown function		4	0
F49E2.2		16.9786	42.7782	0.924075	3.04714	0.00231033	0.0272799	WBGene00009886	X:9567230-9573658	Unknown	F49E2.2	Unknown function		4	1	1
F53A9.6		29.5413	541.163	2.90793	5.8636	4.52932e-09	5.78764e-07	WBGene00018729	X:8713403-8713752	Unknown	F53A9.6	Unknown function		4	1	3
F53B2.8		7.15077	66.2649	2.22644	4.49016	7.11709e-06	0.000353218	WBGene00009957	IV:12526216-12527309	Unknown	F53B2.8	Unknown function		4	0
F54B11.8		0.184863	3.04854	2.8028	3.34814	0.000813552	0.0129019	WBGene00010031	X:13602120-13603839	Unknown	F54B11.8	Unknown function		4	1
F56D5.2		0.153456	1.28831	2.12767	2.94372	0.00324289	0.0345981	WBGene00010147	IV:9396857-9398729	Unknown	F56D5.2	Unknown function		4	1	3
F57G4.1		0.0153407	0.475297	3.43343	3.12889	0.00175466	0.022306	WBGene00010206	V:17623497-17627566	Unknown	F57G4.1	Unknown function		4	0
F58H1.7		6.65164	39.1646	1.77291	4.21648	2.48145e-05	0.000983467	WBGene00010290	V:11962980-11964786	Unknown	F58H1.7	Unknown function		4	2
F59A6.2		0.789811	9.1567	2.45045	3.42375	0.000617627	0.010695	WBGene00019084	II:5014709-5015308	Unknown	F59A6.2	Unknown function		4	1
F59C6.11		3.68981	21.7412	1.77363	3.30025	0.00096599	0.0145317	WBGene00010328	I:10532643-10534474	Unknown	F59C6.11	Unknown function		4	0
K02A2.5		0.233954	2.65	2.42719	3.32983	0.00086899	0.013483	WBGene00019290	II:7410867-7411969	Unknown	Uncharacterized protein K02A2.5	Unknown function		4	0
K08C9.1		0.528534	3.43355	1.87124	2.81991	0.00480368	0.0458981	WBGene00010650	I:11484759-11486486	Unknown	K08C9.1	Unknown function		4	0
K09H11.6		0.48319	4.70848	2.27671	3.08587	0.00202957	0.0248762	WBGene00019603	V:5734894-5735928	Unknown	K09H11.6	Unknown function		4	1
K10H10.4		1.45448	8.38654	1.75198	2.91766	0.00352672	0.0367275	WBGene00010760	II:14500386-14501566	Unknown	K10H10.4	Unknown function		4	0
M28.8		2.45743	43.3226	2.86956	5.94113	2.83066e-09	3.81435e-07	WBGene00010899	II:10628191-10633140	Unknown	M28.8	Unknown function		4	1	1
T01E8.1		6.34336	21.9452	1.24114	3.1302	0.00174686	0.0222577	WBGene00011331	II:10206636-10209313	Unknown	T01E8.1	Unknown function		4	0
T04A8.13		0.231819	2.60651	2.41981	3.29734	0.000976049	0.0146434	WBGene00011414	III:4707045-4708397	Unknown	T04A8.13	Unknown function		4	1
T05F1.9		0.662418	48.5916	4.29531	7.59007	3.19744e-14	9.47892e-12	WBGene00011494	I:9645688-9649208	Unknown	T05F1.9	Unknown function		4	1
T20D4.10		0.587656	12.8478	3.08479	4.75262	2.00795e-06	0.000126832	WBGene00020616	V:3400252-3401043	Unknown	T20D4.10	Unknown function		4	1
W01A11.7		1.55415	9.85852	1.84741	3.69434	0.000220457	0.0051112	WBGene00020912	V:6504520-6505483	Unknown	W01A11.7	Unknown function		4	0
Y110A7A.2		0.0442675	1.01759	3.13494	2.84212	0.00448145	0.0436255	WBGene00022454	I:5154531-5158470	Unknown	Y110A7A.2	Unknown function		4	1
Y2C2A.1	tag-80	0.362724	1.64505	1.51188	3.03488	0.00240633	0.0280705	WBGene00006453	IV:7590544-7605882	Unknown	Temporarily Assigned Gene name	Unknown function		4	2
Y37E11B.10		1.05564	7.70757	1.98806	4.65958	3.16857e-06	0.000188369	WBGene00021381	IV:3603543-3606461	Unknown	Y37E11B.10	Unknown function		4	0
Y73F8A.20		0.0715063	2.85866	3.68832	5.27175	1.35128e-07	1.18753e-05	WBGene00013526	IV:15378423-15381646	Unknown	Y73F8A.20	Unknown function		4	0
ZK228.4		11.796	39.4653	1.20766	2.92087	0.00349052	0.0364872	WBGene00013947	V:18462769-18465286	Unknown	ZK228.4	Unknown function		4	2
C06G3.5		52.6419	155.527	1.08331	3.68686	0.000227038	0.00522564	WBGene00015551	IV:7024194-7028130	Unknown	C06G3.5	Unknown function		3	0
F08G2.8		0.205753	2.20256	2.3707	3.05882	0.0022221	0.0265197	WBGene00008579	II:13852216-13855135	Unknown	F08G2.8	Unknown function		3	0
F53B7.7		1.38611	29.6022	3.06135	4.71957	2.36346e-06	0.000147197	WBGene00009969	V:10998273-11000769	Unknown	F53B7.7	Unknown function		3	1
R186.1		0.37959	2.99709	2.06631	3.13727	0.00170528	0.0219037	WBGene00011305	V:12961579-12963484	Unknown	R186.1	Unknown function		3	1
F56F3.4		0.574669	4.05067	1.95284	3.17789	0.00148352	0.0198463	WBGene00010155	III:4468844-4470776	Unknown	F56F3.4	Unknown function		3	0
C16D2.1		0.770992	4.59295	1.7846	3.01962	0.00253088	0.0290359	WBGene00007633	II:9113138-9134459	Unknown	C16D2.1	Unknown function		3	1
F21F3.3		0.36462	7.19722	2.98259	4.5763	4.7326e-06	0.000259814	WBGene00017673	I:4901974-4903174	Unknown	F21F3.3	Unknown function		3	0
F49E12.9		12.0352	47.3398	1.36952	3.38173	0.000720307	0.0118544	WBGene00009902	II:8388055-8389816	Unknown	F49E12.9	Unknown function		3	0
ZK1251.3		0.0639148	1.78862	3.33165	3.03325	0.00241939	0.0281342	WBGene00014241	IV:9683640-9684450	Unknown	ZK1251.3	Unknown function		3	2
ZK488.7	pqn-98	1.19805	8.81707	1.99599	3.06685	0.0021633	0.0260275	WBGene00004177	V:603612-604206	Unknown	Prion-like-(Q/N-rich)-domain-bearing protein	Unknown function		3	0
B0513.9		9.21181	58.8086	1.8538	5.05238	4.36343e-07	3.40409e-05	WBGene00007200	IV:13860110-13865261	Unknown	B0513.9	Unknown function		3	0
C49C8.5		15.3249	51.3029	1.20827	3.58107	0.000342188	0.00705771	WBGene00016769	IV:8648646-8653659	Unknown	C49C8.5	Unknown function		3	0
F55C12.1		21.4582	49.4738	0.835336	3.12827	0.00175841	0.022328	WBGene00018869	II:5884515-5892641	Unknown	F55C12.1	Unknown function		3	0
C13B4.1		32.8832	161.039	1.58868	3.50689	0.000453378	0.00866015	WBGene00007545	II:14470274-14479529	Unknown	C13B4.1	Unknown function		3	1
F47B8.3		2.85244	13.8814	1.58238	2.90428	0.00368096	0.0377328	WBGene00009804	V:14321344-14322902	Unknown	F47B8.3	Unknown function		3	0
C52B9.2	ets-9	3.92453	32.6272	2.1179	4.38179	1.17708e-05	0.000534105	WBGene00016865	X:4280955-4284033	Unknown	C52B9.2	Unknown function		3	1
B0507.3		3.272	12.836	1.36685	3.25102	0.0011499	0.0165374	WBGene00015220	V:8768884-8770852	Unknown	B0507.3	Unknown function		3	0
B0563.5		1.56138	13.9145	2.18736	3.41368	0.000640914	0.0109532	WBGene00015262	X:9146051-9147491	Unknown	Uncharacterized protein B0563.5	Unknown function		3	0
BE10.1		0.484577	4.47218	2.22235	3.4346	0.000593434	0.0104221	WBGene00007209	III:12785037-12793012	Unknown	BE10.1	Unknown function		3	0	3
C04A11.5		0.898094	15.7079	2.86164	3.42233	0.000620862	0.0107176	WBGene00007288	X:13664509-13665051	Unknown	C04A11.5	Unknown function		3	0
C04E6.13		4.71675	41.5951	2.17686	3.54696	0.000389704	0.00777798	WBGene00015427	V:5912739-5913740	Unknown	C04E6.13	Unknown function		3	0
C04F12.7		12.7797	69.6158	1.69513	3.50249	0.000460931	0.00876675	WBGene00007301	I:9695697-9696752	Unknown	C04F12.7	Unknown function		3	0
C06A8.6		1.1546	11.196	2.2718	3.9785	6.93522e-05	0.0021357	WBGene00015516	II:7772496-7777762	Unknown	C06A8.6	Unknown function		3	0
C09B9.1		0.0411801	2.42827	4.07698	3.75219	0.000175294	0.00434502	WBGene00015626	IV:5037804-5040428	Unknown	C09B9.1	Unknown function		3	1
C09B9.2		0.791623	5.03858	1.85079	2.99989	0.00270075	0.0303889	WBGene00015627	IV:5029255-5031033	Unknown	C09B9.2	Unknown function		3	1
C09H10.9		0.205116	2.56252	2.52517	3.63335	0.000279769	0.00605096	WBGene00007503	II:11104385-11105970	Unknown	C09H10.9	Unknown function		3	2
C15F1.2		0.178523	2.34924	2.57713	4.09347	4.24959e-05	0.00149739	WBGene00015795	II:6979944-6988568	Unknown	C15F1.2	Unknown function		3	0
C17B7.2		0.535964	3.99688	2.0092	3.14087	0.00168447	0.0218128	WBGene00015876	V:3348627-3350965	Unknown	C17B7.2	Unknown function		3	0
C17F3.1		8.85298	45.0049	1.62602	2.80706	0.00499956	0.0471417	WBGene00015907	I:6663143-6670404	Unknown	C17F3.1	Unknown function		3	1
C18E9.8		0.244735	4.22489	2.84857	4.53707	5.70405e-06	0.000297011	WBGene00007688	II:8985939-8987980	Unknown	C18E9.8	Unknown function		3	0
C23H4.6		0.989214	6.62193	1.90123	4.58319	4.5793e-06	0.000253905	WBGene00007694	X:12235543-12240722	Unknown	C23H4.6	Unknown function		3	0
C28D4.8		0.0709111	1.32294	2.92618	3.33073	0.000866184	0.0134771	WBGene00007795	IV:9747202-9748417	Unknown	C28D4.8	Unknown function		3	1
C32D5.4		0.302053	3.13206	2.33884	3.4878	0.000487018	0.00904624	WBGene00016312	II:6321312-6323030	Unknown	Uncharacterized protein C32D5.4	Unknown function		3	0
C32H11.5		0.61638	4.2438	1.92935	2.88062	0.00396896	0.0397683	WBGene00007868	IV:12923492-12924346	Unknown	C32H11.5	Unknown function		3	0
C34F11.2		1.39717	11.6366	2.11971	3.2982	0.000973079	0.0146185	WBGene00016414	II:5212205-5212769	Unknown	C34F11.2	Unknown function		3	0
C34F6.1		0.403152	3.7788	2.23785	4.00243	6.2695e-05	0.00197166	WBGene00007938	X:11192438-11196768	Unknown	C34F6.1	Unknown function		3	0
E03H12.5		3.9342	22.5751	1.74714	3.18675	0.00143881	0.0194945	WBGene00017112	IV:4977246-4978063	Unknown	E03H12.5	Unknown function		3	0
F08G5.3		4.74371	17.9487	1.3307	3.23937	0.00119792	0.0169647	WBGene00008582	IV:12412936-12417631	Unknown	F08G5.3	Unknown function		3	0
F09C6.1		0.370357	9.25376	3.21832	4.6203	3.83194e-06	0.000220724	WBGene00008615	V:16887383-16888450	Unknown	F09C6.1	Unknown function		3	0
F11E6.11		1.47986	15.0338	2.31835	4.95149	7.3648e-07	5.47656e-05	WBGene00023501	IV:17442828-17443690	Unknown	F11E6.11	Unknown function		3	0
F13A7.7		0.209772	1.60735	2.03632	2.88347	0.00393316	0.0394808	WBGene00008725	V:16382050-16383803	Unknown	F13A7.7	Unknown function		3	1
F17B5.8		2.7555	216.61	4.3645	7.93967	1.9984e-15	7.79517e-13	WBGene00045458	I:13191103-13191909	Unknown	F17B5.8	Unknown function		3	1
F17C11.1		25.63	105.873	1.41848	3.09786	0.0019492	0.024225	WBGene00008913	V:10941426-10943839	Unknown	F17C11.1	Unknown function		3	2
F18E3.11		13.353	126.963	2.25215	4.31586	1.58984e-05	0.000682405	WBGene00017567	V:7413417-7413821	Unknown	F18E3.11	Unknown function		3	2
F19B2.5		47.8882	202.813	1.44342	3.28087	0.00103488	0.0153397	WBGene00008944	V:20162610-20163330	Unknown	F19B2.5	Unknown function		3	0
F20B10.3		1.66207	15.324	2.22136	4.85632	1.1959e-06	8.23208e-05	WBGene00008967	IV:12168055-12169058	Unknown	F20B10.3	Unknown function		3	2
F28H1.5		0.179535	4.30643	3.17749	2.88496	0.00391461	0.0394191	WBGene00017910	I:3978494-3979529	Unknown	F28H1.5	Unknown function		3	0
F32B6.4		1.98393	10.8157	1.69592	3.79591	0.000147101	0.00379425	WBGene00009321	IV:9890462-9891999	Unknown	F32B6.4	Unknown function		3	0
F33D11.8		4.0657	28.7343	1.95551	3.08213	0.00205523	0.0250115	WBGene00018005	I:5854303-5855050	Unknown	F33D11.8	Unknown function		3	0
F35C11.6		3.35578	19.7881	1.7744	3.12083	0.00180345	0.0227958	WBGene00009405	II:8258151-8259062	Unknown	F35C11.6	Unknown function		3	1
F35E2.5		0.132411	1.56599	2.47036	3.54995	0.000385307	0.00771099	WBGene00009412	I:11741519-11743941	Unknown	F35E2.5	Unknown function		3	1
F38A5.6		0.152859	2.03698	2.58971	3.56964	0.000357477	0.00729188	WBGene00018163	IV:6596086-6597397	Unknown	F38A5.6	Unknown function		3	0
F40E3.6		0.169071	2.02416	2.48259	3.18059	0.00146978	0.0196743	WBGene00018233	I:2645266-2657242	Unknown	F40E3.6	Unknown function		3	0
F42C5.3		0.40356	3.93252	2.27671	3.39603	0.000683705	0.0114642	WBGene00018345	IV:7286165-7287553	Unknown	F42C5.3	Unknown function		3	0
F43G9.8		0.195267	1.75643	2.19667	2.98533	0.0028327	0.0314282	WBGene00009670	I:8617392-8618899	Unknown	F43G9.8	Unknown function		3	0
F45E12.6		2.81048	36.5158	2.56439	3.51011	0.00044792	0.00858539	WBGene00018476	II:7313811-7314107	Unknown	F45E12.6	Unknown function		3	0
F52E10.4		15.2259	127.272	2.12333	3.27538	0.00105521	0.0155168	WBGene00009935	X:16286039-16286675	Unknown	F52E10.4	Unknown function		3	3
F53A9.7		17.7633	265.82	2.70568	5.48864	4.05037e-08	4.07492e-06	WBGene00018730	X:8716474-8716940	Unknown	F53A9.7	Unknown function		3	1
F53A9.9		4.51879	36.0227	2.07591	3.72581	0.000194689	0.00467463	WBGene00018732	X:8720162-8720699	Unknown	Uncharacterized protein F53A9.9	Unknown function		3	1
F55G1.15		2.1409	14.0881	1.8841	3.68189	0.000231508	0.00531202	WBGene00018907	IV:7498081-7501249	Unknown	F55G1.15	Unknown function		3	0
F56A8.1	anoh-1	0.107876	0.662293	1.81473	2.85376	0.00432051	0.0424866	WBGene00010138	III:13246461-13253499	Unknown	F56A8.1	Unknown function		3	0
F56C4.4		1.90168	20.8003	2.39223	4.83579	1.32616e-06	8.90812e-05	WBGene00044977	IV:10629018-10631217	Unknown	F56C4.4	Unknown function		3	1
F58B4.3		7.65689	40.874	1.67489	3.18647	0.00144019	0.0194894	WBGene00010236	V:10929788-10930749	Unknown	F58B4.3	Unknown function		3	0
F58H10.1		6.25909	41.2406	1.88539	3.1948	0.00139926	0.0191454	WBGene00010291	I:7755776-7756347	Unknown	F58H10.1	Unknown function		3	0
F59D12.3		0.141842	1.6539	2.45618	3.36586	0.000763049	0.0123927	WBGene00010331	X:15648184-15650827	Unknown	F59D12.3	Unknown function		3	0
K01A2.10		5.02022	33.2876	1.89171	3.6711	0.00024151	0.00546815	WBGene00019284	II:321459-323097	Unknown	K01A2.10	Unknown function		3	0
K09D9.1		1.5841	9.95892	1.83845	3.14665	0.00165153	0.0214989	WBGene00019564	V:4025075-4026189	Unknown	K09D9.1	Unknown function		3	0
M03A1.8		0.16055	10.5583	4.18606	6.24061	4.35879e-10	7.0227e-08	WBGene00077490	II:4560384-4562609	Unknown	M03A1.8	Unknown function		3	1
M03B6.5		0.16456	5.42746	3.49595	3.19032	0.00142113	0.0193612	WBGene00010837	X:13844121-13844596	Unknown	M03B6.5	Unknown function		3	0
R03G8.3		1.61252	9.30753	1.75303	3.35781	0.000785619	0.012621	WBGene00010998	X:13091052-13094346	Unknown	R03G8.3	Unknown function		3	1
R07B1.8		0.39219	2.83425	1.97779	3.08554	0.00203181	0.0248216	WBGene00001608	X:9870741-9872559	Unknown	Uncharacterized protein R07B1.8	Unknown function		3	1
R08B4.5		1.67056	13.8124	2.11241	3.25692	0.00112629	0.0162715	WBGene00011141	X:11116031-11116694	Unknown	R08B4.5	Unknown function		3	0
R160.4		0.355127	4.73239	2.58971	3.56964	0.000357477	0.00728519	WBGene00020121	X:4367142-4368825	Unknown	R160.4	Unknown function		3	0
T02C5.1		71.1754	185.478	0.957789	2.97972	0.00288512	0.0318193	WBGene00020158	X:2694902-2705861	Unknown	T02C5.1	Unknown function		3	1
T03D8.6		6.93363	33.3943	1.572	4.04872	5.1499e-05	0.001709	WBGene00011393	V:20816538-20820124	Unknown	T03D8.6	Unknown function		3	0
T03F6.8		0.0211338	0.633659	3.40064	3.09779	0.00194972	0.0242044	WBGene00044229	III:13361178-13364645	Unknown	T03F6.8	Unknown function		3	0
T04C12.3		16.1849	74.6895	1.52926	3.56662	0.000361619	0.00733599	WBGene00011428	V:11064931-11065612	Unknown	T04C12.3	Unknown function		3	0
T07E3.2		0.585836	4.68408	2.07888	2.81235	0.00491812	0.0466309	WBGene00020313	III:6906833-6907950	Unknown	T07E3.2	Unknown function		3	2
T08H10.3		0.294997	3.34144	2.42719	3.32983	0.00086899	0.0134736	WBGene00020370	V:4471364-4473588	Unknown	T08H10.3	Unknown function		3	0
T10B11.4		0.039526	1.10611	3.33165	3.03325	0.00241939	0.028149	WBGene00020400	I:6937502-6939617	Unknown	T10B11.4	Unknown function		3	0
T12D8.5		6.55202	80.2175	2.50497	4.57424	4.77962e-06	0.000261749	WBGene00011733	III:13625902-13626415	Unknown	T12D8.5	Unknown function		3	0
T13F3.8		0.620128	4.71035	2.02759	3.07547	0.00210169	0.0254653	WBGene00044205	V:16271542-16272541	Unknown	T13F3.8	Unknown function		3	1
T14B1.1		9.11148	26.0278	1.04963	3.18185	0.00146338	0.0196123	WBGene00011763	X:9664430-9668690	Unknown	T14B1.1	Unknown function		3	0
T20D4.12		0.180621	5.05458	3.33165	4.03715	5.4104e-05	0.00176127	WBGene00020618	V:3397072-3397769	Unknown	T20D4.12	Unknown function		3	0
T22E5.1		10.8219	55.3013	1.63122	3.06548	0.00217323	0.0260765	WBGene00020690	X:6412860-6413402	Unknown	T22E5.1	Unknown function		3	0
T23E7.6		14.0966	100.97	1.96889	3.04409	0.00233386	0.0274847	WBGene00044772	X:17680823-17682207	Unknown	T23E7.6	Unknown function		3	1
T23F2.2		1.63457	5.33097	1.18215	2.90317	0.00369405	0.0377973	WBGene00020735	X:5492941-5505214	Unknown	T23F2.2	Unknown function		3	0
T24C4.4		3.1554	55.6814	2.87053	5.18197	2.19554e-07	1.86319e-05	WBGene00020760	III:872608-873518	Unknown	T24C4.4	Unknown function		3	1
T27A3.1		47.1193	95.8906	0.710525	3.01707	0.00255228	0.0291761	WBGene00020838	I:6122591-6126856	Unknown	T27A3.1	Unknown function		3	0
T27C4.1		15.5677	81.918	1.66052	4.81778	1.45164e-06	9.6059e-05	WBGene00020854	V:3704981-3715956	Unknown	T27C4.1	Unknown function		3	0
W02A2.9		98.0566	487.559	1.60387	2.79398	0.00520639	0.0484347	WBGene00044280	IV:13347653-13348542	Unknown	W02A2.9	Unknown function		3	0
W05H9.1		35.9707	204.941	1.74002	5.45445	4.91255e-08	4.7906e-06	WBGene00021048	X:6272033-6273728	Unknown	W05H9.1	Unknown function		3	0
Y102A11A.3		9.67967	43.1252	1.49408	3.45034	0.000559877	0.00999061	WBGene00022413	X:2019165-2025803	Unknown	Y102A11A.3	Unknown function		3	2	1,3
Y105C5B.14		0.695876	5.21616	2.01435	2.97621	0.00291838	0.032059	WBGene00013653	IV:15949684-15950821	Unknown	Y105C5B.14	Unknown function		3	1	1
Y116A8C.23		0.212683	3.93244	2.91721	4.03203	5.52982e-05	0.00178967	WBGene00013800	IV:17053549-17055429	Unknown	Y116A8C.23	Unknown function		3	0
Y15E3A.5		8.28849	67.9812	2.10436	5.39179	6.9761e-08	6.62849e-06	WBGene00012444	X:15343018-15344068	Unknown	Y15E3A.5	Unknown function		3	0
Y18H1A.14		0.200284	1.43457	1.96888	2.78125	0.00541508	0.0497721	WBGene00044461	I:667617-674416	Unknown	Y18H1A.14	Unknown function		3	0
Y37E11AL.2		0.943206	5.80111	1.81652	2.81336	0.00490266	0.046524	WBGene00021358	IV:3698507-3699718	Unknown	Y37E11AL.2	Unknown function		3	1
Y37F4.5		0.227131	1.3904	1.81182	2.9155	0.00355118	0.0368441	WBGene00021386	I:10861185-10863557	Unknown	Y37F4.5	Unknown function		3	1
Y38E10A.13	nspe-1	41.4863	166.391	1.38898	2.78084	0.00542186	0.0497933	WBGene00012591	II:12620459-12620797	Unknown	Y38E10A.13	Unknown function		3	1
Y38E10A.16	nspe-5	0.192125	5.18449	3.29528	2.99807	0.00271698	0.0304944	WBGene00012594	II:12628853-12629288	Unknown	Y38E10A.16	Unknown function		3	1
Y38E10A.26	nspe-2	13.7744	98.4849	1.96709	3.07044	0.00213742	0.0257999	WBGene00012604	II:12619084-12619300	Unknown	Y38E10A.26	Unknown function		3	1
Y41E3.18		0.055777	0.808315	2.67359	3.18242	0.00146052	0.0196332	WBGene00044003	IV:15061888-15065708	Unknown	Y41E3.18	Unknown function		3	0
Y41G9A.10		2.40168	28.9412	2.4891	4.46537	7.99295e-06	0.000388874	WBGene00044901	X:2945795-2946562	Unknown	Y41G9A.10	Unknown function		3	1
Y41G9A.5		0.634557	9.56205	2.71263	5.5129	3.52968e-08	3.66724e-06	WBGene00021529	X:2946658-2949127	Unknown	Y41G9A.5	Unknown function		3	1
Y43F8C.5		1.1591	10.455	2.19944	3.64036	0.000272257	0.00592305	WBGene00012827	V:19631332-19632622	Unknown	Y43F8C.5	Unknown function		3	0
Y49F6B.8		0.450836	4.80817	2.36697	3.7847	0.000153895	0.003933	WBGene00021720	II:3479467-3490134	Unknown	Y49F6B.8	Unknown function		3	0
Y53F4A.2		0.746385	9.05868	2.49624	3.18768	0.0014342	0.0194558	WBGene00013138	II:14869845-14882955	Unknown	Y53C10A.10	Unknown function		3	0
Y53F4B.11		0.525895	3.91281	2.00691	3.00468	0.00265862	0.0300518	WBGene00013148	II:15010693-15013310	Unknown	Y53F4A.2	Unknown function		3	1
Y55B1BL.1		10.5992	44.4555	1.43371	3.09142	0.00199201	0.0245513	WBGene00021909	III:402448-405613	Unknown	Y55B1BL.1	Unknown function		3	0
Y66D12A.11		0.446749	3.20668	1.97099	3.02239	0.00250787	0.0288762	WBGene00013437	III:11563414-11565445	Unknown	Y66D12A.11	Unknown function		3	0
Y71G12B.2		0.137796	4.36111	3.45471	4.90051	9.55891e-07	6.81195e-05	WBGene00022142	I:1816150-1818510	Unknown	Y71G12B.2	Unknown function		3	0
Y75B12A.2		0.139125	145.687	6.95384	9.05417	0	0	WBGene00013566	V:15109553-15110322	Unknown	Y75B12A.2	Unknown function		3	1
Y75B8A.39		0.230404	2.91682	2.53841	3.49322	0.000477236	0.00895433	WBGene00023483	III:12313170-12314287	Unknown	Y75B8A.39	Unknown function		3	1
Y9C2UA.1		3.86139	15.9455	1.41815	4.21706	2.47509e-05	0.000982698	WBGene00012421	II:9139629-9145234	Unknown	Y9C2UA.1	Unknown function		3	0
ZC190.7		0.260294	3.12631	2.4858	3.17278	0.00150986	0.0201261	WBGene00022541	V:8682941-8686807	Unknown	ZC190.7	Unknown function		3	0
ZC376.8		0.661889	4.49535	1.9157	2.9636	0.00304067	0.033027	WBGene00013879	V:14175495-14182939	Unknown	ZC376.8	Unknown function		3	0
ZK1055.6		5.62484	19.346	1.23529	3.48587	0.000490542	0.0090965	WBGene00022847	V:6594208-6602587	Unknown	ZK1055.6	Unknown function		3	1
ZK1248.5		0.602431	6.58004	2.39082	3.84173	0.00012217	0.00328059	WBGene00022876	II:5810546-5811718	Unknown	ZK1248.5	Unknown function		3	0
ZK546.7		0.0720574	0.936224	2.56439	3.03789	0.00238241	0.0279232	WBGene00022763	II:4930814-4932100	Unknown	ZK546.7	Unknown function		3	0
ZK637.12		0.537384	4.40974	2.10486	3.18254	0.00145987	0.0196482	WBGene00014029	III:8924163-8925246	Unknown	Uncharacterized protein ZK637.12	Unknown function		3	0
ZK688.10		0.523844	5.4973	2.35082	3.61001	0.000306185	0.0064467	WBGene00044447	III:7895686-7896909	Unknown	ZK688.10	Unknown function		3	0
ZK84.5		1.52073	18.2386	2.48435	3.41297	0.000642599	0.0109567	WBGene00022652	II:6016215-6016484	Unknown	ZK84.5	Unknown function		3	1
C01F6.2		0.714212	5.10469	1.96674	3.3605	0.000778009	0.0125532	WBGene00007222	IV:9096821-9101565	Unknown	C01F6.2	Unknown function		2	1
F32B5.6		24.6591	75.2945	1.11626	4.56991	4.8793e-06	0.000263957	WBGene00017979	I:2668160-2672430	Unknown	F32B5.6	Unknown function		2	1
F54D1.6		8.6129	38.4328	1.49565	3.45114	0.00055822	0.00996904	WBGene00010047	IV:11287780-11294883	Unknown	Uncharacterized protein F54D1.6	Unknown function		2	0
F56A11.6		0.829167	4.71208	1.73746	2.92775	0.00341423	0.0359773	WBGene00018926	IV:572722-583731	Unknown	F56A11.6	Unknown function		2	0
K07B1.6	tos-1	160.999	525.247	1.18247	4.77863	1.76495e-06	0.000114408	WBGene00019466	V:9342767-9344191	Unknown	K07B1.6	Unknown function		2	0
T23G11.6	iron-9	8.20446	21.6783	0.971634	2.94399	0.0032401	0.0346348	WBGene00011971	I:7683334-7694207	Unknown	T23G11.6	Unknown function		2	0
Y57G7A.5		0.558115	4.15254	2.00691	3.00468	0.00265862	0.0300365	WBGene00021968	II:1273212-1275541	Unknown	Y57G7A.5	Unknown function		2	1
C29F5.3		0.295577	2.83595	2.2612	3.14351	0.00166934	0.0216673	WBGene00016212	II:6290603-6291608	Unknown	C29F5.3	Unknown function		2	1
F22B8.7		7.35977	30.4248	1.41923	2.90931	0.00362229	0.0374595	WBGene00009049	V:16095197-16097294	Unknown	F22B8.7	Unknown function		2	1	3
F43G6.6	jmjd-1.1	0.14102	1.55036	2.39734	3.4326	0.000597828	0.0104745	WBGene00005013	II:11806482-11808745	Unknown	F43G6.6	Unknown function		2	0
F59C6.2		0.341917	4.49126	2.57532	3.81596	0.000135655	0.00356941	WBGene00010323	I:10522140-10523894	Unknown	F59C6.2	Unknown function		2	0
T12G3.1		23.028	135.747	1.77408	4.0151	5.94194e-05	0.00188733	WBGene00011737	IV:12034221-12037021	Unknown	T12G3.1	Unknown function		2	0
B0244.9		0.603594	5.96282	2.2904	3.33368	0.000857063	0.0133726	WBGene00015084	III:5728128-5730960	Unknown	B0244.9	Unknown function		2	0
C08F11.7		0.10508	2.41548	3.13493	3.77911	0.000157391	0.00400392	WBGene00007454	IV:13637254-13638492	Unknown	C08F11.7	Unknown function		2	0
C28A5.6		0.785119	3.6003	1.52294	2.79299	0.00522225	0.0485416	WBGene00007791	III:4423683-4429469	Unknown	C28A5.6	Unknown function		2	1
E01G6.1		0.822506	5.08393	1.82148	3.5569	0.000375261	0.00756442	WBGene00008449	X:12260806-12266480	Unknown	E01G6.1	Unknown function		2	0
F44F1.3		0.204388	1.65462	2.09131	3.18145	0.00146539	0.0196273	WBGene00009695	I:13254128-13257655	Unknown	F44F1.3	Unknown function		2	1
F45H7.6	hecw-1	0.470482	3.62089	2.04072	3.65582	0.00025636	0.00567156	WBGene00009738	III:3377396-3393780	Unknown	F45H7.6	Unknown function		2	0
F49E12.10		0.759203	5.52825	1.98536	3.12729	0.00176425	0.0223895	WBGene00009903	II:8391018-8392147	Unknown	F49E12.10	Unknown function		2	0
K08E4.7		0.175318	2.93493	2.81784	3.88776	0.000101175	0.00285111	WBGene00045036	IV:12075786-12076919	Unknown	K08E4.7	Unknown function		2	0
M02D8.4	asns-2	3.6936	12.9005	1.25066	4.02264	5.7549e-05	0.00184373	WBGene00019730	X:8748371-8750910	Unknown	M02D8.4	Unknown function		2	1
Y73F8A.8	pqn-90	0.0335705	2.44928	4.2899	3.95974	7.50301e-05	0.0022574	WBGene00004170	IV:15289860-15291222	Unknown	Prion-like-(Q/N-rich)-domain-bearing protein	Unknown function		2	1
ZK488.10	pqn-97	1.53422	9.41925	1.81473	2.83967	0.00451607	0.0438856	WBGene00004176	V:609142-609727	Unknown	Prion-like-(Q/N-rich)-domain-bearing protein	Unknown function		2	0
F47E1.2		0.773888	5.68813	1.99471	3.6252	0.000288739	0.00617291	WBGene00018566	X:9057589-9061799	Unknown	F47E1.2	Unknown function		2	0
K07A3.3		0.510557	3.12499	1.81168	3.6432	0.00026927	0.00587532	WBGene00019461	I:2599979-2602650	Unknown	K07A3.3	Unknown function		2	0
D1005.3	cebp-1	6.35674	61.4264	2.26832	4.70469	2.54254e-06	0.000156162	WBGene00016997	X:1452690-1454024	Unknown	D1005.3	Unknown function		2	0
AH10.2		0.200423	5.4084	3.29528	4.65294	3.27236e-06	0.00019248	WBGene00007083	V:14156809-14157601	Unknown	AH10.2	Unknown function		2	1
B0379.2		0.636258	6.95753	2.39198	3.59633	0.00032274	0.00675051	WBGene00007156	I:10070910-10071774	Unknown	B0379.2	Unknown function		2	0
B0379.7		1.72624	9.63252	1.7192	3.71917	0.000199877	0.0047683	WBGene00007159	I:10072569-10074375	Unknown	B0379.7	Unknown function		2	1
B0403.5		1.69793	8.42047	1.60126	3.00694	0.00263894	0.0299358	WBGene00015169	X:7057757-7061632	Unknown	B0403.5	Unknown function		2	1
B0457.2		6.57937	29.2337	1.49138	3.04626	0.00231707	0.0273304	WBGene00007178	II:8924491-8926499	Unknown	B0457.2	Unknown function		2	0
B0564.6		2.02433	7.85456	1.35586	2.79037	0.00526471	0.0487326	WBGene00007206	IV:13129619-13133198	Unknown	B0564.6	Unknown function		2	0
C01G10.17		5.1175	56.7406	2.40582	3.9269	8.60481e-05	0.00251405	WBGene00044658	V:15090733-15091096	Unknown	C01G10.17	Unknown function		2	0
C01G6.2		0.289624	3.25645	2.41981	3.29734	0.000976049	0.0146335	WBGene00007224	II:9267258-9268226	Unknown	C01G6.2	Unknown function		2	1
C06A8.8		5.13239	27.5136	1.67911	3.88177	0.000103701	0.00291122	WBGene00015517	II:7765970-7771947	Unknown	C06A8.8	Unknown function		2	0
C06G4.4		1.42329	9.87437	1.93697	3.08306	0.00204883	0.0250021	WBGene00015558	III:7973646-7979690	Unknown	Uncharacterized protein C06G4.4	Unknown function		2	1
C07A12.2		6.54401	53.631	2.10358	2.90889	0.00362719	0.037458	WBGene00015560	X:4544847-4545390	Unknown	C07A12.2	Unknown function		2	0
C08F11.13		10.4443	65.914	1.84229	5.15997	2.4699e-07	2.05677e-05	WBGene00007460	IV:13607406-13609850	Unknown	C08F11.13	Unknown function		2	0
C10A4.5	gad-2	0.519664	3.05392	1.771	2.95115	0.00316598	0.0339732	WBGene00015666	X:7393864-7396264	Unknown	C10A4.5	Unknown function		2	0
C12D5.5		0.0819538	2.12961	3.25754	2.95827	0.00309376	0.0334891	WBGene00015708	V:7668220-7668967	Unknown	C12D5.5	Unknown function		2	0
C16A11.7		0.761482	5.96162	2.05783	3.19389	0.00140371	0.0191945	WBGene00015820	II:4255498-4256933	Unknown	C16A11.7	Unknown function		2	0
C16D9.9		0.850709	13.8163	2.78753	3.84149	0.000122292	0.0032799	WBGene00015864	V:8264219-8264642	Unknown	C16D9.9	Unknown function		2	0
C17B7.12		0.11492	2.52682	3.09048	2.80055	0.0051016	0.0478805	WBGene00015886	V:3353260-3353919	Unknown	C17B7.12	Unknown function		2	0
C17B7.3		0.0743824	6.39332	4.45379	4.12192	3.75731e-05	0.00136059	WBGene00015877	V:3342801-3343863	Unknown	C17B7.3	Unknown function		2	0
C17B7.4		1.44508	24.3119	2.8228	4.77383	1.80753e-06	0.000115817	WBGene00015878	V:3339345-3340090	Unknown	C17B7.4	Unknown function		2	0
C17H1.7		0.231484	4.8254	3.03714	4.588	4.47503e-06	0.000249994	WBGene00007660	I:13136524-13138509	Unknown	C17H1.7	Unknown function		2	0
C18E3.1		0.35414	2.43336	1.92734	2.83813	0.00453789	0.0440207	WBGene00015970	I:4212743-4214263	Unknown	C18E3.1	Unknown function		2	0
C18G1.6		0.136963	1.64263	2.48434	3.47844	0.000504337	0.00925964	WBGene00015984	V:4750565-4753805	Unknown	C18G1.6	Unknown function		2	0
C25G6.4		0.406208	3.45084	2.13951	3.0436	0.00233769	0.0275152	WBGene00016109	X:1247733-1249834	Unknown	C25G6.4	Unknown function		2	2
C26D10.7		0.335627	3.3544	2.30203	3.7026	0.0002134	0.00497351	WBGene00023420	II:8334025-8336435	Unknown	C26D10.7	Unknown function		2	0
C31B8.7		1.62975	10.1221	1.82629	3.34037	0.000836663	0.0131003	WBGene00016282	V:2900446-2903309	Unknown	C31B8.7	Unknown function		2	0
C32E8.4		6.10482	31.652	1.64572	2.92054	0.00349423	0.0364916	WBGene00016322	I:3783836-3784437	Unknown	C32E8.4	Unknown function		2	0
C32F10.4		14.0067	170.214	2.49752	7.08318	1.40887e-12	3.36827e-10	WBGene00016332	I:5807711-5818128	Unknown	C32F10.4	Unknown function		2	0
C33A12.4		10.1309	48.9621	1.57546	2.92402	0.00345538	0.0362733	WBGene00007883	IV:9510031-9510571	Unknown	C33A12.4	Unknown function		2	1
C34C6.7		3.00875	109.439	3.59384	9.55654	0	0	WBGene00007919	II:8707086-8708786	Unknown	C34C6.7	Unknown function		2	2
C34D1.4		2.62488	13.1171	1.60888	2.93761	0.00330751	0.0350354	WBGene00007931	V:13256673-13259274	Unknown	C34D1.4	Unknown function		2	0
C34F11.8		2.59535	14.4933	1.71997	3.11292	0.00185249	0.0233493	WBGene00016417	II:5203294-5210944	Unknown	C34F11.8	Unknown function		2	0
C37C3.12		1.79057	21.8157	2.5001	4.24666	2.16981e-05	0.000881965	WBGene00016504	V:7827212-7842365	Unknown	C37C3.12	Unknown function		2	0
C37H5.2		1.12017	6.28919	1.72535	2.97337	0.00294553	0.0322298	WBGene00016506	V:4847725-4849818	Unknown	C37H5.2	Unknown function		2	0
C42D4.3		3.29658	33.16	2.30846	4.36943	1.24574e-05	0.000558421	WBGene00016596	IV:7179221-7180397	Unknown	C42D4.3	Unknown function		2	1
C44B11.4		6.57188	35.5094	1.687	2.87756	0.00400767	0.0400659	WBGene00016634	III:3142211-3143749	Unknown	C44B11.4	Unknown function		2	1
C46F11.3	madf-8	10.3349	48.3895	1.54376	3.31054	0.000931175	0.0142392	WBGene00008118	III:3644353-3650811	Unknown	C46F11.3	Unknown function		2	1
C46H11.10		2.49951	7.9404	1.15587	2.78588	0.00533825	0.0492493	WBGene00016734	I:5052533-5054886	Unknown	C46H11.10	Unknown function		2	0
C48D1.1		1.75997	5.30154	1.1027	2.78126	0.00541487	0.0497908	WBGene00008177	IV:13193633-13197349	Unknown	C48D1.1	Unknown function		2	0
C48E7.7		12.5932	63.1845	1.6129	3.20823	0.00133556	0.0184211	WBGene00016752	I:6234720-6235345	Unknown	C48E7.7	Unknown function		2	0
C50F4.1		31.5967	111.369	1.2598	3.56395	0.000365313	0.0073907	WBGene00008229	V:9526705-9529223	Unknown	C50F4.1	Unknown function		2	1
C50F7.5		18.2995	90.5254	1.59876	3.55293	0.000380962	0.00766543	WBGene00016845	IV:7726701-7727934	Unknown	C50F7.5	Unknown function		2	0
C51E3.10		22.7483	128.241	1.72942	3.51501	0.00043974	0.0084651	WBGene00008255	V:10160407-10161086	Unknown	C51E3.10	Unknown function		2	1
C54D10.4		0.341392	2.43326	1.96396	2.92673	0.00342546	0.0360443	WBGene00008299	V:12418567-12420922	Unknown	C54D10.4	Unknown function		2	0
D1053.3		2.36368	27.2272	2.444	4.61923	3.85158e-06	0.000221282	WBGene00008368	X:11729492-11733614	Unknown	D1053.3	Unknown function		2	1
D1081.5		0.505908	5.14819	2.32005	3.60552	0.000311532	0.00654688	WBGene00045355	I:8481151-8482529	Unknown	D1086.17	Unknown function		2	0
D1086.17		3.78105	18.5948	1.59288	2.90288	0.00369751	0.0378153	WBGene00008394	V:14067834-14071193	Unknown	D1086.7	Unknown function		2	1
D1086.2		1.81724	8.30697	1.51978	3.0523	0.00227098	0.0270594	WBGene00008389	V:14097067-14098789	Unknown	D1086.2	Unknown function		2	0
F02C9.4		0.499816	4.74561	2.25074	3.21275	0.00131472	0.0182015	WBGene00017175	V:3137470-3138209	Unknown	F02C9.4	Unknown function		2	0
F08B12.4		89.2611	360.629	1.39628	3.59932	0.000319053	0.00667968	WBGene00008572	X:11406983-11407709	Unknown	Uncharacterized protein F08B12.4	Unknown function		2	0
F08F3.1		0.333019	3.32834	2.30203	3.29055	0.00099991	0.0149108	WBGene00017260	V:5446137-5448637	Unknown	F08F3.1	Unknown function		2	0
F10E9.1		0.183427	3.39151	2.91721	3.49778	0.000469142	0.00884724	WBGene00017353	III:8323106-8324300	Unknown	Uncharacterized protein F10E9.1	Unknown function		2	0
F12A10.1		26.2626	282.289	2.37479	4.43554	9.18401e-06	0.000431707	WBGene00017390	II:5496598-5497014	Unknown	F12A10.1	Unknown function		2	0
F13C5.1		1.32579	6.68833	1.61836	2.83542	0.00457658	0.0442994	WBGene00017422	X:601575-604923	Unknown	F13C5.1	Unknown function		2	0
F13E9.14		0.0768013	26.4817	5.84299	5.52807	3.23776e-08	3.42802e-06	WBGene00045207	IV:10891303-10892064	Unknown	F13E9.14	Unknown function		2	0
F14B6.2		1.17894	5.6804	1.57241	2.89705	0.00376688	0.0383835	WBGene00008783	I:12218426-12222207	Unknown	F14B6.2	Unknown function		2	0
F14D7.8		0.111006	2.10795	2.94389	3.53197	0.00041248	0.00810882	WBGene00008795	V:14311860-14312767	Unknown	F14D7.8	Unknown function		2	0
F16C3.2		5.63785	24.1658	1.45544	2.90462	0.003677	0.037727	WBGene00008886	I:10150272-10155087	Unknown	F16C3.2	Unknown function		2	1
F17C8.7		1.24602	7.38103	1.77896	2.97356	0.00294367	0.0322411	WBGene00008912	III:4734419-4737219	Unknown	F17C8.7	Unknown function		2	0
F18E3.13		11.9172	114.58	2.26329	4.477	7.57004e-06	0.00037155	WBGene00045276	V:7416096-7416800	Unknown	F18E3.13	Unknown function		2	2
F21D9.2		0.346834	3.50492	2.31308	3.50226	0.000461324	0.00876674	WBGene00009016	V:19258449-19262414	Unknown	F21D9.2	Unknown function		2	0
F21H12.7		0.442612	3.7917	2.14788	3.13502	0.0017184	0.0219706	WBGene00044287	II:6091735-6092713	Unknown	F21H12.7	Unknown function		2	0
F22E5.21		0.0797401	2.00296	3.22361	2.95392	0.00313766	0.0338161	WBGene00044363	II:2635360-2637609	Unknown	F22E5.21	Unknown function		2	0
F22F7.4		0.101633	0.812609	2.07888	2.79736	0.00515218	0.0481116	WBGene00017722	V:2103657-2106076	Unknown	F22F7.4	Unknown function		2	1
F23B2.7		0.172261	3.66324	3.05709	4.01916	5.84071e-05	0.00186852	WBGene00009075	IV:9150471-9152024	Unknown	F23B2.7	Unknown function		2	1
F27B10.1		3.93153	24.6763	1.83681	3.07054	0.0021367	0.0258192	WBGene00017850	V:7074874-7075820	Unknown	F27B10.1	Unknown function		2	0
F33E2.10		0.132803	1.32729	2.30203	3.13725	0.00170538	0.0218671	WBGene00077769	I:12578096-12579194	Unknown	F33E2.10	Unknown function		2	0
F33H12.7		3.70693	79.7471	3.06866	5.71176	1.11815e-08	1.30847e-06	WBGene00045457	II:2586077-2586912	Unknown	F33H12.7	Unknown function		2	1
F35B3.4		0.959954	13.8583	2.66975	4.48711	7.21959e-06	0.000356712	WBGene00018031	X:17019532-17020722	Unknown	F35B3.4	Unknown function		2	0
F35F10.6		1.6877	7.96267	1.5514	3.34347	0.000827369	0.0129822	WBGene00018056	V:3288074-3289383	Unknown	F35F10.6	Unknown function		2	0
F36A2.11		0.498747	3.48929	1.94535	2.89681	0.00376976	0.0383251	WBGene00009458	I:8822198-8823629	Unknown	F36A2.11	Unknown function		2	0
F37A4.5		2.51942	17.5094	1.93871	4.69492	2.66715e-06	0.000162026	WBGene00018135	III:6711882-6717960	Unknown	Uncharacterized protein F37A4.5	Unknown function		2	0
F43B10.2	tag-343	3.34346	9.76963	1.07227	2.86086	0.00422494	0.0417313	WBGene00018374	X:16665032-16674649	Unknown	Temporarily Assigned Gene name	Unknown function		2	2
F44G3.7		0.407349	3.44203	2.13415	3.56983	0.000357213	0.00729989	WBGene00009708	V:16133861-16137094	Unknown	F44G3.7	Unknown function		2	0
F46A8.7		1.55155	60.008	3.65522	6.21725	5.05943e-10	7.86653e-08	WBGene00009750	I:11237684-11238219	Unknown	F46A8.7	Unknown function		2	0
F46F5.11		0.0162261	0.551378	3.5258	3.22129	0.00127613	0.0178226	WBGene00018502	II:808762-811893	Unknown	F46F5.11	Unknown function		2	0
F47B7.7		5.99983	26.2206	1.47481	3.77939	0.000157215	0.00400403	WBGene00018538	X:3778075-3781103	Unknown	F47B7.7	Unknown function		2	0
F49C12.15		3.4534	23.8081	1.93067	4.12656	3.68231e-05	0.00134217	WBGene00009884	IV:9324418-9327509	Unknown	F49C12.15	Unknown function		2	1
F49H12.7		0.688506	6.05547	2.17419	3.01198	0.00259551	0.0295639	WBGene00044753	X:2065037-2065792	Unknown	F49H12.7	Unknown function		2	0
F52F10.2		0.295344	2.53011	2.14788	3.40866	0.000652825	0.0110632	WBGene00018706	V:1548143-1550702	Unknown	F52F10.2	Unknown function		2	0
F52H2.3		4.08461	32.3671	2.06992	3.71324	0.000204621	0.00486061	WBGene00018715	X:2540061-2541068	Unknown	F52H2.3	Unknown function		2	1
F53E10.4	irg-3	17.6728	279.284	2.7602	5.90421	3.54336e-09	4.66173e-07	WBGene00018760	V:2592546-2595088	Unknown	F53E10.4	Unknown function		2	1	1,2
F53F8.4		7.95961	33.0592	1.42392	2.88945	0.00385916	0.0390021	WBGene00010001	V:20690550-20691648	Unknown	F53F8.4	Unknown function		2	1
F54B3.2		0.188921	1.5271	2.0898	2.89638	0.0037749	0.0383598	WBGene00010014	II:10251215-10269966	Unknown	F54B3.2	Unknown function		2	0
F54B8.4		2.84212	28.5274	2.30631	4.53481	5.76541e-06	0.000298112	WBGene00010019	V:15816486-15817118	Unknown	F54B8.4	Unknown function		2	0
F54G2.1		2.86718	10.4919	1.29727	3.80209	0.000143478	0.0037311	WBGene00018837	X:2621267-2664367	Unknown	F54G2.1	Unknown function		2	0
F56H11.2		4.01975	19.2746	1.56757	3.25167	0.00114731	0.0165215	WBGene00010175	IV:9531244-9533118	Unknown	F56H11.2	Unknown function		2	0
F58A6.5		0.324469	5.42024	2.81571	4.21239	2.52686e-05	0.000996139	WBGene00019024	II:5146950-5148444	Unknown	F58A6.5	Unknown function		2	1
F58E6.6		0.271844	3.26031	2.48435	3.39259	0.000692351	0.0115309	WBGene00010255	V:9752047-9752833	Unknown	F58E6.6	Unknown function		2	2
F58F12.3		0.0873083	1.30889	2.70749	3.74807	0.000178198	0.00438765	WBGene00019063	II:6389227-6391207	Unknown	Uncharacterized protein F58F12.3	Unknown function		2	0
F59A6.10		0.610231	26.2253	3.76064	5.51165	3.55488e-08	3.67624e-06	WBGene00044385	II:5003939-5004842	Unknown	F59A6.10	Unknown function		2	2
F59F5.2	glo-3	2.57079	16.4781	1.85782	4.27607	1.90219e-05	0.000790528	WBGene00010341	X:10533677-10542353	Unknown	F59F5.2	Unknown function		2	0
H04M03.12		1.10847	6.7702	1.80955	2.91649	0.00353994	0.0368134	WBGene00019156	IV:5899650-5901309	Unknown	H04M03.12	Unknown function		2	0
H12D21.5		0.117201	3.6312	3.43343	3.12889	0.00175466	0.0223188	WBGene00010381	V:14894063-14894777	Unknown	H12D21.5	Unknown function		2	0
H20J04.1		0.176741	2.00195	2.42719	3.83061	0.000127826	0.00341187	WBGene00019216	II:4355627-4358853	Unknown	H20J04.1	Unknown function		2	0
H23N18.6		0.480981	6.5377	2.60951	3.66386	0.000248447	0.00554615	WBGene00044534	V:4913046-4915065	Unknown	H23N18.6	Unknown function		2	0
K02D3.1		0.802377	5.02543	1.83469	2.89063	0.00384471	0.0388914	WBGene00010504	X:13706848-13707876	Unknown	K02D3.1	Unknown function		2	0
K02E7.11		0.280979	3.16536	2.42174	2.88069	0.00396806	0.0397772	WBGene00019315	II:1072411-1075524	Unknown	K02E7.11	Unknown function		2	0
K04H4.5		1.26659	7.64805	1.79812	2.98903	0.00279869	0.031238	WBGene00010574	III:9360170-9361233	Unknown	Uncharacterized protein K04H4.5	Unknown function		2	0
K07H8.11		0.147025	2.19023	2.70116	3.65083	0.000261391	0.00574853	WBGene00044510	IV:8271051-8275314	Unknown	K07H8.11	Unknown function		2	0
K08F8.5		0.323354	2.33728	1.978	3.15108	0.00162667	0.0212499	WBGene00010682	II:8767111-8769234	Unknown	K08F8.5	Unknown function		2	3
M70.3		0.822233	10.9272	2.58699	6.31077	2.77647e-10	4.71238e-08	WBGene00019785	IV:2237661-2242416	Unknown	M70.3	Unknown function		2	1
R02D5.7		1.85235	14.1913	2.03617	3.32004	0.000900047	0.0138393	WBGene00010980	V:14479262-14482174	Unknown	R02D5.7	Unknown function		2	0
R05H10.1		1.04153	13.9487	2.5947	4.38129	1.17976e-05	0.000534234	WBGene00011042	II:14852331-14853529	Unknown	R05H10.1	Unknown function		2	1
R06C1.6		2.94328	19.345	1.88291	3.73982	0.000184153	0.00449447	WBGene00011060	I:11946990-11953137	Unknown	R06C1.6	Unknown function		2	0
R07B1.5		0.0710459	0.958584	2.60213	3.09231	0.00198606	0.0245459	WBGene00011077	X:9864002-9866492	Unknown	Uncharacterized protein R07B1.5	Unknown function		2	2
R07E5.15		2.09371	13.2011	1.84136	3.24988	0.00115454	0.0165828	WBGene00011120	III:4401427-4402475	Unknown	R07E5.15	Unknown function		2	0
R09H10.7		1.2787	12.7798	2.30202	3.13725	0.00170538	0.0218797	WBGene00011184	IV:10621164-10621663	Unknown	R09H10.7	Unknown function		2	1
R102.3		0.106462	1.06403	2.30203	3.13725	0.00170538	0.0218923	WBGene00011290	IV:10690456-10691761	Unknown	R102.3	Unknown function		2	1
R11G11.6		0.359815	3.27796	2.20939	3.32839	0.000873504	0.0135153	WBGene00020014	V:504031-506069	Unknown	R11G11.6	Unknown function		2	0
T01G1.2		3.71825	19.5213	1.65825	3.05093	0.00228136	0.0271395	WBGene00011337	IV:11340828-11361479	Unknown	T01G1.2	Unknown function		2	0
T02B11.3		70.8126	235.785	1.20288	2.80195	0.00507944	0.047733	WBGene00020155	V:865077-866831	Unknown	T02B11.3	Unknown function		2	0
T03D8.7		1.45204	27.5733	2.94388	4.18463	2.85627e-05	0.00110063	WBGene00011394	V:20816117-20816509	Unknown	T03D8.7	Unknown function		2	0
T03F6.6		2.42938	12.9272	1.6717	3.39301	0.000691285	0.0115391	WBGene00011401	III:13378324-13380236	Unknown	T03F6.6	Unknown function		2	0
T05A10.6		0.905415	9.95401	2.39734	3.69315	0.000221497	0.00512997	WBGene00011463	X:10792831-10794645	Unknown	T05A10.6	Unknown function		2	0
T05F1.5		1.00807	6.3473	1.83999	3.13186	0.00173702	0.0221704	WBGene00011491	I:9633168-9635927	Unknown	T05F1.5	Unknown function		2	0
T05F1.7		0.0613824	1.62573	3.27659	3.96461	7.35147e-05	0.00221781	WBGene00011492	I:9638875-9641726	Unknown	T05F1.7	Unknown function		2	0
T08B6.9		0.366154	3.53752	2.26813	3.64428	0.000268141	0.00586796	WBGene00020356	IV:4890833-4894077	Unknown	T08B6.9	Unknown function		2	0
T09F5.10		0.076081	2.66135	3.55479	4.32687	1.5124e-05	0.000654217	WBGene00011669	V:15180033-15181808	Unknown	T09F5.10	Unknown function		2	0
T14G8.3		28.564	67.1106	0.854195	2.82207	0.0047715	0.0456495	WBGene00011771	X:12861157-12869949	Unknown	T14G8.3	Unknown function		2	1
T18D3.8		4.66791	56.5219	2.49392	4.32136	1.55073e-05	0.000668194	WBGene00011825	X:12437406-12438218	Unknown	T18D3.8	Unknown function		2	1
T19D12.3		0.213238	373.491	7.46824	9.71299	0	0	WBGene00020578	II:6660220-6660941	Unknown	T19D12.3	Unknown function		2	2
T21C9.9		0.843963	6.41054	2.02759	3.49106	0.000481102	0.00898137	WBGene00011895	V:10590523-10592552	Unknown	T21C9.9	Unknown function		2	1
T22B11.4		13.8976	108.803	2.05782	5.64112	1.68952e-08	1.89721e-06	WBGene00020678	IV:4679008-4682586	Unknown	T22B11.4	Unknown function		2	1
T23B3.5		4.65896	22.2175	1.56209	2.8795	0.00398307	0.0398738	WBGene00020713	I:6705548-6706379	Unknown	T23B3.5	Unknown function		2	0
T25B9.6		0.424957	5.01169	2.46754	4.14433	3.40804e-05	0.00125662	WBGene00012012	IV:10758108-10760695	Unknown	T25B9.6	Unknown function		2	0
T26H5.9		49.6704	312.578	1.83944	3.73183	0.000190093	0.00459405	WBGene00044206	V:15444885-15445346	Unknown	T26H5.9	Unknown function		2	0
T27A3.4		6.0097	50.9454	2.13738	4.11833	3.81634e-05	0.00137524	WBGene00020840	I:6098978-6099728	Unknown	T27A3.4	Unknown function		2	0
T28A11.18		0.0001	30.9374	12.6423	0	0.00179257	0.0226841	WBGene00020880	V:3266826-3268049	Unknown	T28A11.18	Unknown function		2	2
T28A11.19		1.51845	35.5257	3.15257	3.71235	0.000205343	0.00487256	WBGene00020881	V:3271393-3273078	Unknown	T28A11.19	Unknown function		2	0
T28A11.5		0.0939015	2.62777	3.33164	3.97547	7.02406e-05	0.00215114	WBGene00020872	X:6597874-6598823	Unknown	T28A11.5	Unknown function		2	0
T28B4.4		3.84249	30.1059	2.0586	3.14552	0.00165793	0.0215444	WBGene00020887	I:8160505-8168606	Unknown	T28B4.4	Unknown function		2	0
T28D9.9		0.0844949	2.87122	3.5258	3.22129	0.00127613	0.0178338	WBGene00020898	II:6484249-6484923	Unknown	Uncharacterized protein T28D9.9	Unknown function		2	0
W02D9.10		7.08189	57.9775	2.10251	4.18659	2.83177e-05	0.00109498	WBGene00012216	I:12551526-12552359	Unknown	W02D9.10	Unknown function		2	1
W03B1.1		0.102754	2.83497	3.31745	6.04877	1.45953e-09	2.13494e-07	WBGene00020971	IV:4332711-4335365	Unknown	W03B1.1	Unknown function		2	0
W04G3.11		0.0488554	1.24697	3.23961	6.61314	3.76263e-11	7.60531e-09	WBGene00044153	X:11028842-11115767	Unknown	W04G3.11	Unknown function		2	2
W07B8.3		3.6788	20.1557	1.7009	3.21433	0.00130747	0.0181349	WBGene00021071	V:1122053-1129354	Unknown	W07B8.3	Unknown function		2	0
W08A12.4		0.177736	3.64157	3.01987	4.19507	2.72791e-05	0.00105666	WBGene00021081	V:3674601-3676619	Unknown	W08A12.4	Unknown function		2	0
Y102A11A.1		0.567368	4.11113	1.98045	3.06246	0.00219528	0.0262418	WBGene00022411	X:2051886-2054042	Unknown	Y102A11A.1	Unknown function		2	0
Y106G6D.3		1.09124	5.9303	1.69276	3.02379	0.0024963	0.0287728	WBGene00013700	I:10112071-10114187	Unknown	Y106G6D.3	Unknown function		2	1
Y106G6H.13		5.81986	28.0147	1.57145	2.79279	0.0052255	0.0485312	WBGene00013723	I:10471204-10471950	Unknown	Y106G6H.13	Unknown function		2	0
Y37A1A.4		2.41368	9.27456	1.34612	2.88769	0.00388078	0.0391494	WBGene00045063	IV:13934411-13963967	Unknown	Y37A1A.4	Unknown function		2	0
Y38F1A.1		1.81368	10.1534	1.72245	3.00436	0.00266138	0.0300524	WBGene00012605	II:12952398-12954695	Unknown	Y38F1A.1	Unknown function		2	0
Y39A1A.2		0.400504	3.44241	2.1512	2.97797	0.0029016	0.0319219	WBGene00012642	III:10601790-10603435	Unknown	Y39A1A.2	Unknown function		2	0
Y39B6A.25		0.0230147	3.17426	4.9267	4.59432	4.34161e-06	0.000244383	WBGene00012684	V:19026427-19031555	Unknown	Y39B6A.25	Unknown function		2	1
Y40B10A.2		11.8253	122.484	2.33774	4.8833	1.04325e-06	7.36372e-05	WBGene00021487	V:2057628-2066844	Unknown	Y40B10A.2	Unknown function		2	1
Y41D4B.15		0.114252	11.3332	4.59709	6.75563	1.42217e-11	3.04044e-09	WBGene00021517	IV:1564078-1566969	Unknown	Y41D4B.15	Unknown function		2	1
Y42G9A.3		5.64974	293.269	3.94948	10.2156	0	0	WBGene00021533	III:6141908-6149534	Unknown	Y42G9A.3	Unknown function		2	2	1
Y47D7A.12		0.67435	9.09865	2.60213	3.92721	8.59372e-05	0.00251411	WBGene00021624	V:4428985-4429662	Unknown	Y47D7A.12	Unknown function		2	0
Y50E8A.10		0.395143	3.23836	2.10357	2.90889	0.00362719	0.0374232	WBGene00013053	V:14780033-14781057	Unknown	Y50E8A.10	Unknown function		2	0
Y51A2B.6		0.0354743	0.655908	2.91721	3.49778	0.000469142	0.00886228	WBGene00013070	V:18391972-18394269	Unknown	Y51A2B.6	Unknown function		2	1
Y53H1C.3		0.0172871	0.60471	3.55479	3.24618	0.00116965	0.0166812	WBGene00013158	I:11417873-11421264	Unknown	Y53F4B.11	Unknown function		2	0
Y55B1AR.4		0.363439	3.43056	2.24487	3.39297	0.000691396	0.0115323	WBGene00021908	III:604003-605509	Unknown	Y55B1AR.4	Unknown function		2	1
Y57G11C.5		0.974566	6.50177	1.89784	3.36492	0.000765668	0.0124171	WBGene00013303	IV:14761785-14765393	Unknown	Y57G11C.5	Unknown function		2	1
Y59E9AL.2		7.02903	41.8798	1.78475	3.72733	0.000193516	0.00466157	WBGene00043743	IV:5226879-5228219	Unknown	Y59E9AL.2	Unknown function		2	0
Y59E9AL.3		7.36321	41.2292	1.72265	3.59603	0.00032311	0.00675191	WBGene00021993	IV:5218820-5220154	Unknown	Y59E9AL.3	Unknown function		2	0
Y64G10A.6		2.4737	9.58796	1.35479	2.79122	0.0052509	0.048625	WBGene00013415	IV:14276431-14285491	Unknown	Y64G10A.6	Unknown function		2	0
Y67A6A.1		1.48502	11.6261	2.05782	3.19389	0.00140371	0.0191827	WBGene00013449	I:9829748-9830568	Unknown	Y67A6A.1	Unknown function		2	0
Y69A2AR.14		0.121299	1.13958	2.24016	3.1084	0.00188102	0.0236152	WBGene00022085	IV:2552729-2557103	Unknown	Y69A2AR.14	Unknown function		2	0
Y71G12B.27		2.99446	18.4172	1.81652	2.81336	0.00490266	0.0465438	WBGene00022162	I:1797435-1798646	Unknown	Y71G12B.27	Unknown function		2	0
Y73B6BL.31		13.3032	39.6003	1.09083	2.95624	0.00311413	0.0336114	WBGene00022252	IV:6442270-6446536	Unknown	Y73B6BL.31	Unknown function		2	1
Y73B6BL.35		5.25665	35.4918	1.90981	3.42804	0.000607967	0.010602	WBGene00022254	IV:6409542-6413547	Unknown	Y73B6BL.35	Unknown function		2	1
Y73F8A.36		0.28597	286.954	6.91119	6.60951	3.85596e-11	7.72373e-09	WBGene00044259	IV:15245952-15246327	Unknown	Y73F8A.36	Unknown function		2	0
Y77E11A.2		13.2979	86.2562	1.86972	4.1603	3.17825e-05	0.00118965	WBGene00022307	IV:1457073-1459524	Unknown	Y77E11A.2	Unknown function		2	0
ZC132.3		0.204007	1.29007	1.8443	3.02775	0.00246379	0.0284571	WBGene00022522	V:4294141-4299827	Unknown	ZC132.3	Unknown function		2	0
ZC155.2		0.073305	1.8316	3.21832	2.92309	0.00346575	0.0363651	WBGene00022530	III:5219262-5220325	Unknown	ZC155.2	Unknown function		2	0
ZC250.4		7.34917	64.1632	2.16684	4.35803	1.31236e-05	0.000582416	WBGene00045305	V:5812295-5813140	Unknown	ZC250.4	Unknown function		2	0
ZC317.2		0.261189	4.95982	2.94388	3.53197	0.00041248	0.00811599	WBGene00022588	V:5460089-5461407	Unknown	ZC317.2	Unknown function		2	0
ZC443.3		13.3896	90.0577	1.90597	5.09869	3.42014e-07	2.76521e-05	WBGene00013898	V:12812269-12814103	Unknown	ZC443.3	Unknown function		2	0
ZK1010.5		1.00385	6.68654	1.89625	3.5192	0.000432857	0.00840536	WBGene00014179	III:12984382-12993588	Unknown	ZK1010.5	Unknown function		2	0
ZK180.7		0.475696	3.83263	2.08653	2.9774	0.00290709	0.0319665	WBGene00045248	IV:4489004-4506701	Unknown	ZK180.7	Unknown function		2	1
ZK470.2		68.1301	206.269	1.10776	4.09972	4.1365e-05	0.00146918	WBGene00022745	X:4135108-4147818	Unknown	ZK470.2	Unknown function		2	0
ZK484.5		35.5455	193.606	1.69501	3.51011	0.000447922	0.00857803	WBGene00022751	I:6087370-6087766	Unknown	ZK484.5	Unknown function		2	0
ZK616.8		0.0380405	2.05304	3.98843	3.66521	0.000247138	0.00553918	WBGene00022778	IV:5409558-5412193	Unknown	ZK616.8	Unknown function		2	1
ZK863.8		10.3068	64.0078	1.8262	3.66475	0.000247577	0.00553786	WBGene00014125	V:12186303-12187394	Unknown	ZK863.8	Unknown function		2	2
ZK930.2		10.6706	43.1244	1.3966	2.9291	0.00339941	0.0358891	WBGene00014152	II:11890907-11894619	Unknown	ZK930.2	Unknown function		2	0
ZK930.4		0.78867	6.30584	2.07888	3.11748	0.00182403	0.0230167	WBGene00014154	II:11907697-11908514	Unknown	ZK930.4	Unknown function		2	1
C54E4.4		3.07777	19.9943	1.87124	3.13949	0.00169243	0.0218521	WBGene00016919	IV:2161474-2164869	Unknown	C54E4.4	Unknown function		1	0
C55A6.11		0.771494	5.39745	1.94535	2.89681	0.00376976	0.0383426	WBGene00008340	V:11520610-11521513	Unknown	C55A6.11	Unknown function		1	0
C55C3.3		0.404789	8.64755	3.06167	5.15143	2.58512e-07	2.13672e-05	WBGene00016953	IV:5685277-5688289	Unknown	C55C3.3	Unknown function		1	1
F09F7.7		29.0108	146.855	1.62178	4.86652	1.13583e-06	7.96654e-05	WBGene00017304	III:5553443-5554889	Unknown	F09F7.7	Unknown function		1	0
F13E6.4		9.79966	34.6343	1.2625	2.84619	0.00442455	0.043223	WBGene00008748	X:10691870-10695029	Unknown	F13E6.4	Unknown function		1	0
F27C1.3		0.491068	3.42892	1.94342	2.91645	0.00354041	0.0368011	WBGene00017853	I:5421291-5428460	Unknown	F27C1.3	Unknown function		1	1
F44A2.3		1.72038	9.11293	1.66715	3.17661	0.00149008	0.0199101	WBGene00018403	V:9305388-9310899	Unknown	F44A2.3	Unknown function		1	0
F44D12.8		0.301835	2.72344	2.19977	3.79766	0.000146067	0.00378515	WBGene00009685	IV:10023292-10025242	Unknown	F44D12.8	Unknown function		1	0
F46E10.11	hpo-26	4.1359	67.0965	2.78643	5.17735	2.25055e-07	1.90261e-05	WBGene00018492	V:6524971-6533058	Unknown	F46E10.11	Unknown function		1	0
K01A6.4		0.248075	1.91044	2.04136	2.84466	0.00444583	0.0433547	WBGene00010446	IV:11735293-11742233	Unknown	K01A6.4	Unknown function		1	0
K06A5.2		4.46309	26.0902	1.76572	3.47652	0.000507961	0.00930313	WBGene00019430	I:6468130-6471953	Unknown	K06A5.2	Unknown function		1	0
W02D3.1	cytb-5.2	208.818	1593.03	2.03193	4.50238	6.71957e-06	0.000336493	WBGene00020931	I:6736686-6741878	Unknown	W02D3.1	Unknown function		1	0
W05F2.4		8.9015	21.9951	0.9046	3.00649	0.0026428	0.0299338	WBGene00021036	I:3374780-3402865	Unknown	W05F2.4	Unknown function		1	0
W10G11.19		3.14836	13.1701	1.43107	2.80434	0.00504203	0.0474617	WBGene00021148	II:3550644-3553444	Unknown	W10G11.19	Unknown function		1	0
Y39G10AR.11		29.2949	73.3452	0.917764	2.81157	0.00493008	0.046625	WBGene00021469	I:2293132-2304396	Unknown	Y39G10AR.11	Unknown function		1	0
Y47G6A.15		4.01871	22.3131	1.71421	3.26703	0.00108681	0.0158662	WBGene00021641	I:3462268-3477972	Unknown	Y47G6A.15	Unknown function		1	0
ZK669.1	tag-341	5.87251	21.4391	1.29493	3.70632	0.000210292	0.00493732	WBGene00014051	II:7911253-7926897	Unknown	Temporarily Assigned Gene name	Unknown function		1	0
F14F9.4		0.308136	6.27979	3.01455	5.28583	1.25136e-07	1.12188e-05	WBGene00017467	V:5132725-5137085	Unknown	F14F9.4	Unknown function		1	0
C04E6.5		0.12393	1.28815	2.34125	3.2627	0.00110356	0.0160369	WBGene00015422	V:5902115-5904829	Unknown	C04E6.5	Unknown function		1	1
C17B7.8		0.44697	3.17534	1.96068	3.18996	0.00142292	0.0193737	WBGene00015882	V:3320745-3324110	Unknown	C17B7.8	Unknown function		1	0
E03H4.11		0.112194	1.42033	2.53842	3.49322	0.000477236	0.00893924	WBGene00008478	I:12433049-12434875	Unknown	E03H4.11	Unknown function		1	0
F17E9.5		12.7409	71.4914	1.72476	3.46454	0.000531135	0.00961666	WBGene00017542	IV:8345798-8346528	Unknown	F17E9.5	Unknown function		1	0
F27E5.1		62.5206	247.38	1.37543	3.15553	0.00160206	0.0210397	WBGene00009192	II:10139521-10144115	Unknown	Uncharacterized protein F27E5.1	Unknown function		1	0
F49H6.5		0.418948	9.96863	3.16945	5.22946	1.70005e-07	1.47077e-05	WBGene00009908	V:17023442-17025499	Unknown	F49H6.5	Unknown function		1	0
H23L24.2		0.0639353	0.532497	2.11971	2.8699	0.00410608	0.0408111	WBGene00019229	IV:8715228-8717839	Unknown	H23L24.2	Unknown function		1	0
R12G8.1		1.10989	8.62763	2.05071	3.07127	0.00213152	0.0257987	WBGene00011254	V:17748048-17749191	Unknown	R12G8.1	Unknown function		1	0
R155.2		0.393945	3.36623	2.14534	3.84496	0.000120572	0.00325339	WBGene00020116	III:1905955-1970512	Unknown	R155.2	Unknown function		1	0
T08B1.4		2.64334	13.5654	1.63548	3.08084	0.00206419	0.0250793	WBGene00020341	V:1979436-1987029	Unknown	T08B1.4	Unknown function		1	0
T18D3.7		8.52816	71.5153	2.12654	4.85434	1.20791e-06	8.28909e-05	WBGene00011824	X:12440683-12443838	Unknown	Uncharacterized protein T18D3.7	Unknown function		1	0
Y50E8A.6		0.0549162	0.439084	2.07888	2.81235	0.00491812	0.0465912	WBGene00013049	V:14738520-14741305	Unknown	Y50E8A.6	Unknown function		1	0
R11G11.7	pqn-60	21.0424	139.088	1.88857	3.91411	9.07384e-05	0.00262351	WBGene00004144	V:504031-506069	Unknown	Prion-like-(Q/N-rich)-domain-bearing protein	Unknown function		1	0
B0331.2		0.0248034	1.11553	3.8061	3.49128	0.00048072	0.00898935	WBGene00007141	V:9658903-9661587	Unknown	B0331.2	Unknown function		1	0
C47A4.2		16.6044	78.3429	1.55143	4.42534	9.62895e-06	0.000448826	WBGene00008123	IV:13726896-13732690	Unknown	C47A4.2	Unknown function		1	0
D2045.8		8.26051	345.651	3.73394	7.53869	4.75175e-14	1.37208e-11	WBGene00008425	III:10482215-10483817	Unknown	D2045.8	Unknown function		1	1
F17C11.12		7.427	20.5112	1.01585	3.13024	0.00174666	0.0222679	WBGene00008923	V:10932623-10936837	Unknown	F17C11.12	Unknown function		1	0
H08M01.2	rga-5	2.84704	10.2152	1.2776	3.40383	0.000664492	0.0112352	WBGene00010374	IV:13827832-13844945	Unknown	H08M01.2	Unknown function		1	0
T07G12.2		0.0828111	0.744885	2.19667	2.90768	0.00364119	0.0374459	WBGene00011593	IV:10530680-10532887	Unknown	T07G12.2	Unknown function		1	2
ZK1053.6		0.109655	1.56171	2.6562	3.64759	0.000264709	0.00581001	WBGene00014201	I:13238527-13240714	Unknown	ZK1053.6	Unknown function		1	0
C17H1.6		0.0001	5.1	10.8396	0	0.00531822	0.0491052	WBGene00007659	I:13130795-13132452	Unknown	C17H1.6	Unknown function		1	1
F02A9.1		0.717002	5.37452	2.01435	2.97621	0.00291838	0.0320431	WBGene00008513	III:9075871-9077711	Unknown	Uncharacterized protein F02A9.1	Unknown function		1	1
F47B8.4		0.299127	3.82904	2.5495	4.14509	3.39679e-05	0.00125455	WBGene00009805	V:14323510-14324610	Unknown	F47B8.4	Unknown function		1	0
T19D12.4		13.3613	129.535	2.27159	7.15399	8.42881e-13	2.05941e-10	WBGene00020579	II:6631101-6643064	Unknown	T19D12.4	Unknown function		1	1
F21A10.2		21.2754	45.7868	0.766444	3.06938	0.00214505	0.0258639	WBGene00008999	X:10180884-10194309	Unknown	F21A10.2	Unknown function		1	0
R06F6.6	ceh-62	2.64356	18.9403	1.96917	3.7677	0.000164756	0.00414386	WBGene00011069	II:10805316-10809915	Unknown	Uncharacterized homeobox protein R06F6.6	Unknown function		1	0
AC7.3		0.211176	2.18093	2.33481	3.18476	0.00144874	0.0195338	WBGene00014997	IV:5111828-5112865	Unknown	AC7.3	Unknown function		1	0
B0001.6		30.4475	77.5956	0.935507	3.14667	0.00165143	0.0215102	WBGene00007091	IV:12156806-12164243	Unknown	B0001.6	Unknown function		1	0
B0252.5		0.749489	4.96259	1.89029	3.00984	0.00261389	0.0297123	WBGene00015089	II:6916929-6918859	Unknown	Uncharacterized protein B0252.5	Unknown function		1	0
B0284.2		0.14869	1.60495	2.37898	3.31372	0.000920626	0.0141167	WBGene00007132	III:4381708-4384111	Unknown	B0284.2	Unknown function		1	0
B0393.4		0.226482	3.59151	2.76366	4.54991	5.36676e-06	0.000285465	WBGene00007169	III:4759704-4763572	Unknown	B0393.4	Unknown function		1	0
B0507.10		0.463739	8.89304	2.9537	4.94806	7.49565e-07	5.55527e-05	WBGene00015227	V:8758795-8760492	Unknown	B0507.10	Unknown function		1	0
B0507.8		0.198972	6.13154	3.42804	5.10611	3.28866e-07	2.66861e-05	WBGene00015225	V:8760662-8763170	Unknown	B0507.8	Unknown function		1	0
B0554.5		0.290318	1.92558	1.89201	2.88846	0.00387133	0.0390718	WBGene00015258	V:424440-426561	Unknown	B0554.5	Unknown function		1	2
B0554.7		0.0837974	0.865424	2.33482	3.18476	0.00144874	0.0195457	WBGene00015260	V:437576-441024	Unknown	B0554.7	Unknown function		1	0
C01B10.3		9.44245	36.0739	1.34035	2.89157	0.00383323	0.0388283	WBGene00015278	IV:6619026-6621336	Unknown	C01B10.3	Unknown function		1	0
C01G10.4		10.0806	211.07	3.04158	4.81436	1.47675e-06	9.74303e-05	WBGene00007231	V:15089731-15089998	Unknown	C01G10.4	Unknown function		1	0
C01G10.5		29.7094	357.188	2.4868	4.46668	7.94422e-06	0.000387351	WBGene00007232	V:15089078-15089476	Unknown	C01G10.5	Unknown function		1	0
C02E7.7		43.0509	188.516	1.4768	2.88487	0.00391575	0.0393771	WBGene00015340	V:4918139-4918571	Unknown	C02E7.7	Unknown function		1	0
C02F12.3		21.1131	79.0542	1.32024	2.90608	0.00365984	0.037603	WBGene00015354	X:3668087-3668930	Unknown	Uncharacterized protein C02F12.3	Unknown function		1	0
C04E6.4		0.0861756	0.832566	2.26813	3.08903	0.00200809	0.0246946	WBGene00015421	V:5907390-5909603	Unknown	C04E6.4	Unknown function		1	1
C04F12.12		0.632004	6.19018	2.28182	3.17166	0.00151571	0.0201677	WBGene00077685	I:9694611-9695202	Unknown	C04F12.12	Unknown function		1	0
C04G2.5		0.474817	4.20318	2.18067	3.18669	0.00143912	0.0194868	WBGene00007306	IV:10094171-10095197	Unknown	C04G2.5	Unknown function		1	1
C04G2.9		11.4925	46.7465	1.40304	3.06413	0.00218307	0.0261521	WBGene00007308	IV:10112861-10114202	Unknown	C04G2.9	Unknown function		1	0
C05C12.5		2.06405	15.2654	2.00092	3.27689	0.00104958	0.0154648	WBGene00007337	IV:11260300-11261140	Unknown	C05C12.5	Unknown function		1	0
C05E7.3		0.807377	8.20376	2.31856	3.3154	0.000915132	0.0140518	WBGene00007345	X:12945536-12946483	Unknown	C05E7.3	Unknown function		1	1
C06B3.6		32.5975	150.149	1.52739	3.75155	0.000175743	0.0043513	WBGene00007365	V:13908107-13909493	Unknown	C06B3.6	Unknown function		1	0
C08E8.10		5.27621	195.55	3.61261	6.0043	1.92157e-09	2.68706e-07	WBGene00077692	V:18339105-18339854	Unknown	C08E8.10	Unknown function		1	0
C09B9.3		0.0834553	0.739384	2.18151	3.04845	0.00230023	0.0272909	WBGene00015628	IV:5021177-5029068	Unknown	Uncharacterized protein C09B9.3	Unknown function		1	1
C12D12.1		48.2812	142.602	1.08302	3.92034	8.84229e-05	0.00256993	WBGene00015713	X:3499240-3505241	Unknown	C12D12.1	Unknown function		1	0
C12D12.5	sox-4	4.50888	20.0039	1.48988	2.79267	0.00522742	0.0485288	WBGene00015716	X:3505427-3506353	Unknown	C12D12.5	Unknown function		1	1
C15A11.7		6.04463	25.7332	1.44861	3.06237	0.00219593	0.0262355	WBGene00007599	I:7405026-7408508	Unknown	C15A11.7	Unknown function		1	0
C15C7.4		2.04171	14.42	1.95483	3.0988	0.00194306	0.0241757	WBGene00015790	X:3146564-3147080	Unknown	C15C7.4	Unknown function		1	0
C16C8.18		0.624171	6.04036	2.26979	3.55099	0.000383779	0.00768734	WBGene00015855	II:3429400-3436507	Unknown	C16C8.18	Unknown function		1	0
C16D9.1		0.709586	4.74849	1.9009	3.14969	0.00163443	0.0213388	WBGene00015857	V:8259294-8261283	Unknown	C16D9.1	Unknown function		1	0
C17G10.3		0.336346	3.48023	2.33671	3.49932	0.000466445	0.00883384	WBGene00015917	II:5583008-5584721	Unknown	C17G10.3	Unknown function		1	0
C17H12.12		0.804849	6.41128	2.07516	3.68643	0.000227421	0.00522904	WBGene00015937	IV:6793898-6798534	Unknown	C17H12.12	Unknown function		1	0
C18B2.5		51.0489	153.621	1.1017	3.38495	0.000711902	0.0117509	WBGene00015956	X:3606669-3611082	Unknown	C18B2.5	Unknown function		1	0	1
C18D11.6		0.224618	18.4084	4.40616	4.07677	4.56659e-05	0.00157416	WBGene00007682	III:11810440-11810933	Unknown	C18D11.6	Unknown function		1	0
C18H7.1		0.512532	4.98766	2.27536	3.76022	0.000169761	0.00423621	WBGene00015993	IV:615543-620930	Unknown	C18H7.1	Unknown function		1	0
C18H9.6		45.3705	732.656	2.78181	6.01007	1.85441e-09	2.60955e-07	WBGene00016004	II:6700535-6701571	Unknown	Uncharacterized protein C18H9.6	Unknown function		1	0
C25F9.11		1.0799	10.3304	2.25822	3.60453	0.000312716	0.00656556	WBGene00045411	V:19432409-19433123	Unknown	C25F9.11	Unknown function		1	0
C27H5.2		3.16109	13.8573	1.4779	4.35284	1.34385e-05	0.000592841	WBGene00016172	II:7155570-7160878	Unknown	C27H5.2	Unknown function		1	0
C28C12.11		1.21313	8.18263	1.90881	3.94536	7.96791e-05	0.00237478	WBGene00016181	IV:8474080-8475262	Unknown	C28C12.11	Unknown function		1	0
C28D4.4		0.278732	1.99264	1.96696	2.86183	0.00421196	0.0416402	WBGene00007792	IV:9743736-9744978	Unknown	C28D4.4	Unknown function		1	0
C29F9.3		6.70177	29.3292	1.47621	3.71951	0.000199611	0.00476709	WBGene00016218	III:124776-126532	Unknown	C29F9.3	Unknown function		1	1
C30B5.7		0.377198	4.27252	2.42719	3.68853	0.00022555	0.00519676	WBGene00016248	II:6224949-6227048	Unknown	C30B5.7	Unknown function		1	0
C30F2.3		1.81396	18.0615	2.29827	4.34733	1.37805e-05	0.000604332	WBGene00007817	X:16076694-16085645	Unknown	C30F2.3	Unknown function		1	0
C30F2.4		1.115	294.195	5.57539	5.25332	1.49382e-07	1.30762e-05	WBGene00007818	X:16074978-16075586	Unknown	C30F2.4	Unknown function		1	0
C31H5.1		0.0273987	0.449611	2.79789	4.33771	1.43976e-05	0.000628913	WBGene00007854	I:9025847-9031224	Unknown	C31H5.1	Unknown function		1	1
C32E12.1		0.509481	3.42847	1.90648	3.14855	0.00164082	0.0213971	WBGene00016327	I:5230554-5241917	Unknown	C32E12.1	Unknown function		1	0
C34B2.1	tag-272	0.852463	9.37187	2.39734	2.82966	0.00465969	0.0448889	WBGene00016386	I:10688320-10690759	Unknown	Temporarily Assigned Gene name	Unknown function		1	0
C34G6.3		1.77595	18.0031	2.31621	3.70672	0.000209958	0.00493468	WBGene00016420	I:5896654-5897386	Unknown	C34G6.3	Unknown function		1	2
C38C10.3		0.446275	3.308	2.00316	3.01095	0.00260428	0.0296333	WBGene00008001	III:9383696-9390012	Unknown	Uncharacterized protein C38C10.3	Unknown function		1	0
C38C3.3		0.84309	7.28265	2.15618	3.42852	0.000606873	0.0105912	WBGene00016512	V:1496173-1497943	Unknown	C38C3.3	Unknown function		1	0
C43F9.11		0.180621	2.3339	2.5589	3.20822	0.00133558	0.01841	WBGene00045024	IV:10596886-10600002	Unknown	C43F9.11	Unknown function		1	0
C43G2.3		0.835414	6.23	2.0092	3.14087	0.00168447	0.0218001	WBGene00016612	IV:6578152-6579400	Unknown	C43G2.3	Unknown function		1	0
C45B2.8		0.58994	6.78053	2.44179	2.88436	0.00392215	0.0394236	WBGene00016662	X:6087925-6088323	Unknown	C45B2.8	Unknown function		1	0
C45G9.15		0.0946214	1.27373	2.59982	3.34751	0.000815413	0.0128947	WBGene00050919	III:5048078-5051971	Unknown	C45G9.15	Unknown function		1	0
C45G9.4		1.16554	10.3849	2.18717	3.69607	0.000218962	0.00508185	WBGene00016675	III:5062666-5063823	Unknown	Uncharacterized protein C45G9.4	Unknown function		1	0
C45G9.9		1.51061	11.4099	2.02197	3.48915	0.000484556	0.00901559	WBGene00016680	III:5054565-5055716	Unknown	Uncharacterized protein C45G9.9	Unknown function		1	0
C46E10.1		0.527167	4.23729	2.08416	3.20014	0.00137362	0.0188409	WBGene00016707	II:3724253-3727453	Unknown	C46E10.1	Unknown function		1	0
C47E8.1		0.200562	2.20495	2.39734	2.82966	0.00465969	0.0449278	WBGene00008141	V:14666081-14667084	Unknown	C47E8.1	Unknown function		1	0
C48C5.3	aexr-3	0.195665	1.76	2.19667	3.04698	0.00231156	0.0272799	WBGene00016748	X:8957653-8961109	Unknown	C48C5.3	Unknown function		1	1
C49A1.3		0.184788	1.6006	2.15892	3.07092	0.00213403	0.025801	WBGene00008186	I:14216742-14220562	Unknown	C49A1.3	Unknown function		1	0
C50E10.1		1.47909	13.1073	2.18174	3.49019	0.000482669	0.00899552	WBGene00016825	II:12300997-12302329	Unknown	C50E10.1	Unknown function		1	0
C50E10.2		0.183503	1.50388	2.10357	2.90889	0.00362719	0.0374059	WBGene00016826	II:12305370-12307743	Unknown	C50E10.2	Unknown function		1	0
C50F4.9		2.79149	17.8556	1.85574	3.10679	0.0018913	0.0237041	WBGene00008234	V:9523141-9524172	Unknown	C50F4.9	Unknown function		1	0
C53B7.3		55.6615	436.98	2.0606	6.08938	1.13347e-09	1.6801e-07	WBGene00016894	X:6844623-6845930	Unknown	C53B7.3	Unknown function		1	0
C53C9.2		19.408	93.6777	1.57417	3.6338	0.000279281	0.00605217	WBGene00016898	X:7686587-7689161	Unknown	Uncharacterized protein C53C9.2	Unknown function		1	1
C54D10.8		0.152269	1.27834	2.12767	2.94372	0.00324289	0.0346148	WBGene00008302	V:12445137-12446941	Unknown	C54D10.8	Unknown function		1	0
C55B7.10		0.427763	3.42019	2.07888	2.79736	0.00515218	0.048152	WBGene00016946	I:6502316-6503119	Unknown	C55B7.10	Unknown function		1	0
D1007.18		3.63111	27.4773	2.02382	2.94085	0.00327313	0.0347374	WBGene00044421	I:4578817-4579704	Unknown	D1007.18	Unknown function		1	1
D2062.4		0.211388	4.76427	3.1152	2.9043	0.00368071	0.0377476	WBGene00017056	II:2623923-2624531	Unknown	D2062.4	Unknown function		1	0
E02A10.4		1.78413	16.4236	2.21979	3.65887	0.000253333	0.00561576	WBGene00008454	V:12566004-12567929	Unknown	E02A10.4	Unknown function		1	2
E03H12.7		1.53083	10.0404	1.88081	2.99178	0.00277353	0.0309882	WBGene00017114	IV:4987746-4988606	Unknown	E03H12.7	Unknown function		1	0
E04D5.5		2.42481	218.414	4.50064	8.51808	0	0	WBGene00008484	II:10411210-10412621	Unknown	E04D5.5	Unknown function		1	1
F01G10.5		0.226579	3.50246	2.73813	4.49514	6.95238e-06	0.00034659	WBGene00008508	IV:10228070-10231031	Unknown	F01G10.5	Unknown function		1	0
F02A9.7		0.397746	3.6771	2.22407	3.01082	0.00260539	0.0296308	WBGene00044406	III:9074866-9075536	Unknown	F02A9.7	Unknown function		1	0
F02D8.5		3.71592	20.8298	1.72376	2.83414	0.00459497	0.0444581	WBGene00008522	V:14971427-14972161	Unknown	F02D8.5	Unknown function		1	1
F07A5.2		3.82862	27.9916	1.9894	3.86675	0.000110297	0.00304638	WBGene00008541	I:7352441-7353705	Unknown	F07A5.2	Unknown function		1	0
F07E5.8		0.119493	1.17721	2.28764	3.35432	0.000795594	0.0127352	WBGene00017213	II:2072361-2075831	Unknown	F07E5.8	Unknown function		1	0
F08D12.3		3.88915	39.3056	2.31318	4.548	5.41571e-06	0.000286697	WBGene00017247	II:2776401-2780840	Unknown	F08D12.3	Unknown function		1	0
F09C6.3		0.444722	12.8898	3.36674	5.24686	1.54712e-07	1.34897e-05	WBGene00008617	V:16878694-16880125	Unknown	F09C6.3	Unknown function		1	0
F11G11.4		1.59546	10.9627	1.92734	3.07624	0.0020963	0.025414	WBGene00017384	II:4860600-4861676	Unknown	F11G11.4	Unknown function		1	1
F13H8.1		2.55805	17.9129	1.94628	4.29231	1.76825e-05	0.000748864	WBGene00017434	II:6283337-6284679	Unknown	F13H8.1	Unknown function		1	0
F14F7.4		0.30224	3.47382	2.44179	3.50567	0.000455464	0.00869253	WBGene00008811	III:13028264-13029548	Unknown	F14F7.4	Unknown function		1	0
F14F9.6		0.746332	6.12717	2.10532	3.0685	0.00215134	0.0259257	WBGene00017469	V:5146163-5150449	Unknown	F14F9.6	Unknown function		1	0
F15H9.1		0.066015	0.923694	2.6385	3.13922	0.00169398	0.0218341	WBGene00008870	I:12157140-12158702	Unknown	F15H9.1	Unknown function		1	0
F16B3.2		0.801007	5.44381	1.91636	2.88943	0.0038594	0.0389868	WBGene00017502	V:1315105-1315912	Unknown	F16B3.2	Unknown function		1	0
F18E3.12		3.78936	80.7946	3.05971	5.32413	1.01437e-07	9.28129e-06	WBGene00045275	V:7414921-7415325	Unknown	F18E3.12	Unknown function		1	1
F21C10.3		1.87729	10.2204	1.69456	3.67727	0.000235742	0.00537588	WBGene00017653	V:9128839-9130918	Unknown	F21C10.3	Unknown function		1	0
F21H7.2		0.264687	3.83141	2.67244	4.08841	4.34336e-05	0.00151602	WBGene00009028	V:16227127-16229867	Unknown	F21H7.2	Unknown function		1	0
F22G12.1		0.146802	6.16226	3.73711	5.32109	1.03148e-07	9.39918e-06	WBGene00009061	I:13139119-13141882	Unknown	F22G12.1	Unknown function		1	0
F25E5.8		33.3555	94.6269	1.04272	3.31004	0.000932827	0.0142448	WBGene00017789	V:7435393-7436943	Unknown	F25E5.8	Unknown function		1	1
F26A3.5		0.759532	9.39397	2.51512	4.12557	3.69815e-05	0.00134574	WBGene00009143	I:7668529-7669792	Unknown	F26A3.5	Unknown function		1	0
F26F12.3		38.441	167.295	1.47063	6.13541	8.494e-10	1.26749e-07	WBGene00017834	V:5838939-5845704	Unknown	F26F12.3	Unknown function		1	0
F27C1.1		8.55638	41.9682	1.59023	3.24817	0.00116148	0.0166073	WBGene00017851	I:5433909-5436785	Unknown	F27C1.1	Unknown function		1	1
F28A10.1		0.0845216	1.60502	2.94388	3.53197	0.00041248	0.00813038	WBGene00017869	II:826192-827616	Unknown	F28A10.1	Unknown function		1	0
F28B12.1		1.28965	7.17974	1.71689	3.16599	0.00154558	0.0205161	WBGene00017894	II:5940898-5943916	Unknown	F28B12.1	Unknown function		1	0
F28F5.4		0.618923	8.04151	2.56439	3.03789	0.00238241	0.0278938	WBGene00043297	III:6816580-6816949	Unknown	F28F5.4	Unknown function		1	0
F31E8.5		0.454444	3.66191	2.08667	3.34873	0.000811824	0.0129021	WBGene00017955	II:6805002-6807183	Unknown	F31E8.5	Unknown function		1	0
F32A11.3		2.35174	20.0663	2.14389	4.05979	4.91159e-05	0.0016647	WBGene00009308	II:13151367-13153294	Unknown	F32A11.3	Unknown function		1	0
F32H2.7		1.79839	9.83127	1.69868	3.09455	0.00197113	0.0244156	WBGene00009344	I:8993993-8999556	Unknown	F32H2.7	Unknown function		1	0
F32H5.3		3.00671	15.1621	1.61795	3.50015	0.000465001	0.00881401	WBGene00009349	V:13359316-13360008	Unknown	F32H5.3	Unknown function		1	0
F35F10.13		4.13465	77.2231	2.9273	5.52223	3.3473e-08	3.51056e-06	WBGene00018062	V:3318171-3319060	Unknown	F35F10.13	Unknown function		1	0
F35F10.5		7.38286	39.0273	1.6651	3.14556	0.0016577	0.021554	WBGene00018055	V:3285019-3286203	Unknown	F35F10.5	Unknown function		1	0
F35F10.7		0.128525	3.05077	3.16703	3.82035	0.000133263	0.00351895	WBGene00018057	V:3286429-3287458	Unknown	F35F10.7	Unknown function		1	1
F36A2.14		0.840205	6.6759	2.07261	3.40962	0.000650537	0.0110497	WBGene00023490	I:8824423-8825615	Unknown	F36A2.14	Unknown function		1	0
F36H12.14		0.322322	2.69794	2.12469	3.1516	0.0016238	0.0212374	WBGene00018126	IV:5262731-5264455	Unknown	F36H12.13	Unknown function		1	0
F37A8.5		10.8188	119.627	2.40309	4.54605	5.46617e-06	0.000287316	WBGene00009503	III:3956600-3957452	Unknown	Protein yippee-like F37A8.5	Unknown function		1	1
F41E6.1		0.13831	1.72791	2.52517	2.9922	0.00276975	0.0309771	WBGene00018284	V:8622383-8626807	Unknown	F41E6.1	Unknown function		1	0
F41G4.8		3.48665	23.9574	1.92734	3.59052	0.000330015	0.00685113	WBGene00018311	X:16843270-16844911	Unknown	F41G4.8	Unknown function		1	0
F44D12.6		0.301383	3.26316	2.38207	3.41322	0.00064201	0.0109635	WBGene00009683	IV:10033326-10034808	Unknown	F44D12.6	Unknown function		1	1
F45E4.4	tag-199	0.893594	4.1592	1.53783	3.15205	0.0016213	0.0212422	WBGene00007061	IV:7606464-7619101	Unknown	Temporarily Assigned Gene name	Unknown function		1	0
F46A8.6		0.0844949	1.98452	3.15644	2.8637	0.00418726	0.0414328	WBGene00009749	I:11243827-11244995	Unknown	F46A8.6	Unknown function		1	0
F46A9.2		0.435162	5.76269	2.58344	3.90068	9.59244e-05	0.00273785	WBGene00009755	I:9459294-9460538	Unknown	F46A9.2	Unknown function		1	1
F46C5.2		2.63156	11.5392	1.47817	3.0804	0.00206725	0.0251028	WBGene00009779	II:8825991-8829210	Unknown	Uncharacterized protein F46C5.2	Unknown function		1	0
F48C1.9		0.292673	40.0738	4.91942	4.58657	4.50579e-06	0.000250454	WBGene00018601	I:5332249-5332784	Unknown	F48C1.9	Unknown function		1	0
F48F5.2		0.322418	2.85774	2.18194	3.89792	9.70216e-05	0.00276207	WBGene00009846	V:20440194-20446440	Unknown	F48F5.2	Unknown function		1	0
F48G7.2		0.221319	2.32256	2.35082	3.19542	0.0013963	0.0191283	WBGene00018614	V:636587-637480	Unknown	F48G7.2	Unknown function		1	0
F49F1.12		0.209455	3.29708	2.75628	3.29096	0.000998469	0.0149093	WBGene00018652	IV:4141735-4143012	Unknown	F49F1.12	Unknown function		1	0
F52F12.5		2.09358	11.8887	1.73671	2.84856	0.00439176	0.0429971	WBGene00009938	I:9921211-9921928	Unknown	F52F12.5	Unknown function		1	0
F53B2.5		0.404778	3.14973	2.05173	3.24431	0.00117736	0.0167481	WBGene00009956	IV:12528532-12531112	Unknown	F53B2.5	Unknown function		1	0
F53C3.6		0.748205	3.5314	1.55177	3.44721	0.000566408	0.0100748	WBGene00018750	II:3898127-3899702	Unknown	F53C3.6	Unknown function		1	1
F53E10.1		9.30774	77.6794	2.12174	4.51352	6.37613e-06	0.000323669	WBGene00018758	V:2615788-2618951	Unknown	F53E10.1	Unknown function		1	0
F54C9.7		0.431356	4.05249	2.24015	3.42351	0.000618187	0.0106963	WBGene00010043	II:8573282-8574927	Unknown	F54C9.7	Unknown function		1	0
F54D1.1		0.748885	5.45312	1.98536	3.12729	0.00176425	0.0223767	WBGene00010046	IV:11261833-11262979	Unknown	F54D1.1	Unknown function		1	0
F54H12.7		1.95174	13.46	1.931	3.11188	0.00185899	0.023418	WBGene00044633	III:7969265-7972032	Unknown	F54H12.7	Unknown function		1	0
F55A4.7		0.600954	5.02192	2.12305	3.01877	0.00253802	0.0290579	WBGene00018859	X:1035545-1038445	Unknown	F55A4.7	Unknown function		1	0
F55F3.2		13.5061	181.576	2.59853	7.87592	3.33067e-15	1.25515e-12	WBGene00010114	X:13760212-13763916	Unknown	F55D12.6	Unknown function		1	0
F57A8.1		22.1964	72.7769	1.18747	3.52453	0.000424231	0.00826674	WBGene00010177	V:10037311-10047756	Unknown	F57A8.1	Unknown function		1	0
F57C7.4		0.129995	0.893217	1.92733	3.07624	0.0020963	0.0254278	WBGene00010200	X:10580991-10589468	Unknown	F57C7.4	Unknown function		1	0
F58B4.6		3.88792	22.0193	1.73405	2.82743	0.00469237	0.045067	WBGene00010239	V:10925310-10926462	Unknown	F58B4.6	Unknown function		1	0
F58D5.8		0.090921	1.27218	2.6385	3.13922	0.00169398	0.0218215	WBGene00010247	I:12029991-12031752	Unknown	F58D5.8	Unknown function		1	0
F58E10.7		3.40009	27.5136	2.09088	3.82756	0.00012942	0.00343379	WBGene00010262	V:13987144-14006058	Unknown	F58E10.7	Unknown function		1	0
F59A1.15		0.121549	1.38488	2.43305	3.40207	0.000668785	0.0112735	WBGene00010300	V:17680628-17683875	Unknown	F59A1.15	Unknown function		1	0
F59A7.5		4.70865	23.0101	1.58653	3.75692	0.000172015	0.00427806	WBGene00019092	V:2022611-2024700	Unknown	F59A7.5	Unknown function		1	0
H12D21.2		0.0924314	2.54045	3.31363	3.01578	0.00256318	0.0292706	WBGene00010378	V:14887663-14888456	Unknown	H12D21.2	Unknown function		1	1
H19N07.3		29.1859	133.874	1.52321	4.08436	4.41982e-05	0.00153547	WBGene00010407	V:11113891-11119685	Unknown	H19N07.3	Unknown function		1	0
H22K11.3		0.290217	2.32044	2.07888	2.79736	0.00515218	0.0481318	WBGene00019226	X:6783212-6784152	Unknown	H22K11.3	Unknown function		1	1
K03E6.7		11.1025	31.637	1.04716	2.95391	0.00313776	0.0338008	WBGene00019365	X:1084219-1088148	Unknown	K03E6.7	Unknown function		1	0
K03H1.12		1.23751	8.16304	1.88652	2.84064	0.00450236	0.0437907	WBGene00010547	III:9941543-9942247	Unknown	K03H1.12	Unknown function		1	0
K06A9.1		3.41033	11.3096	1.19884	3.53869	0.000402125	0.00796867	WBGene00019435	X:1547504-1560554	Unknown	K06A9.1	Unknown function		1	0
K06B4.15		0.0773041	2.39509	3.43343	3.12889	0.00175466	0.0222933	WBGene00010599	V:15670406-15671827	Unknown	K06B4.4	Unknown function		1	0
K07E12.2		0.228886	5.4902	3.1775	2.88496	0.00391461	0.039437	WBGene00019501	III:6737274-6737686	Unknown	K07E12.2	Unknown function		1	0
K07H8.5		0.228137	1.63035	1.9666	2.8143	0.00488834	0.0464873	WBGene00019506	IV:8271051-8275314	Unknown	K07H8.5	Unknown function		1	0
K08C9.2		2.05192	14.1796	1.93303	3.37068	0.000749816	0.0122494	WBGene00010651	I:11486885-11488432	Unknown	K08C9.2	Unknown function		1	0
K09C6.7		0.700833	3.64304	1.6483	2.80353	0.00505468	0.0475405	WBGene00019561	V:835804-838386	Unknown	K09C6.7	Unknown function		1	0
K09C6.8		0.13352	1.569	2.46394	3.51636	0.000437504	0.00844397	WBGene00019562	V:840237-843199	Unknown	K09C6.8	Unknown function		1	0
K09C8.7		0.417978	5.15218	2.51175	3.45368	0.000553001	0.00988379	WBGene00010717	X:10950614-10951243	Unknown	K09C8.7	Unknown function		1	1
K09E4.4		0.995342	5.27406	1.66747	3.96459	7.35211e-05	0.002215	WBGene00010722	II:14114114-14122068	Unknown	K09E4.4	Unknown function		1	0
K10H10.10		0.135167	1.21583	2.19667	2.98533	0.0028327	0.0314753	WBGene00010765	II:14507970-14510065	Unknown	K10H10.10	Unknown function		1	1
K11H12.4		3.92796	43.8377	2.41237	4.85307	1.21563e-06	8.31641e-05	WBGene00019660	IV:674037-675883	Unknown	K11H12.4	Unknown function		1	0	1,2
K12B6.2		0.01757	0.719968	3.71301	3.4013	0.000670669	0.0112796	WBGene00019667	V:6281341-6284848	Unknown	K12B6.2	Unknown function		1	0
M01A8.1		2.30705	11.605	1.61547	2.81184	0.00492585	0.0466445	WBGene00010795	III:9258663-9268970	Unknown	Uncharacterized protein M01A8.1	Unknown function		1	0
M01G12.9		3.25368	28.2771	2.16227	4.10793	3.99214e-05	0.00142703	WBGene00010822	I:12111183-12112503	Unknown	M01G12.9	Unknown function		1	0
M05D6.5		38.2735	111.942	1.07322	2.96629	0.0030142	0.0328197	WBGene00010878	II:8480416-8482149	Unknown	M05D6.5	Unknown function		1	0	2
M05D6.6		55.4054	144.998	0.962043	2.98674	0.00281973	0.031394	WBGene00010879	II:8482302-8483803	Unknown	M05D6.6	Unknown function		1	2	2
M176.4		14.2615	85.6287	1.79246	3.85691	0.00011483	0.003152	WBGene00010943	II:9420399-9422122	Unknown	M176.4	Unknown function		1	1
M28.9		0.610581	3.65784	1.79022	3.82833	0.000129015	0.00343123	WBGene00010900	II:10639379-10643459	Unknown	M28.9	Unknown function		1	0
M60.4		65.5352	160.771	0.897394	3.18548	0.00144517	0.019533	WBGene00019780	X:8232194-8236255	Unknown	M60.4	Unknown function		1	0
M70.1		0.31603	5.28214	2.81625	4.91543	8.85872e-07	6.3537e-05	WBGene00019783	IV:2245895-2252360	Unknown	M70.1	Unknown function		1	1
R01H2.2		0.171261	1.43779	2.12767	2.94372	0.00324289	0.034648	WBGene00019840	III:7056509-7058428	Unknown	R02F11.2	Unknown function		1	0
R02F11.2		0.904368	15.5084	2.8419	4.83622	1.3233e-06	8.91581e-05	WBGene00019840	V:4794584-4797001	Unknown	R02F11.2	Unknown function		1	0
R05A10.1		0.305903	2.95541	2.26812	3.42616	0.000612189	0.0106339	WBGene00011018	IV:14182343-14192641	Unknown	R05A10.1	Unknown function		1	0
R06C7.6		1.41495	8.48796	1.79155	2.85066	0.00436284	0.0428082	WBGene00011065	I:7244934-7246805	Unknown	R06C7.6	Unknown function		1	0
R07B1.11		1.56567	12.9878	2.1157	3.2104	0.00132551	0.0183053	WBGene00011082	X:9856851-9858017	Unknown	R07B1.11	Unknown function		1	0
R07C3.13		0.254764	2.03698	2.07889	2.87117	0.00408949	0.0407009	WBGene00019929	II:926536-927865	Unknown	R07C3.13	Unknown function		1	0
R07E5.6		0.439429	4.0405	2.21865	3.55967	0.000371318	0.00749854	WBGene00011114	III:4398782-4400912	Unknown	R07E5.6	Unknown function		1	0
R08A2.1		0.406454	3.7576	2.22406	3.30579	0.000947092	0.014364	WBGene00011132	V:14718521-14719518	Unknown	R08A2.1	Unknown function		1	0
R08C7.5		0.230659	3.20181	2.63053	4.03596	5.43799e-05	0.00176767	WBGene00019949	IV:4429875-4432340	Unknown	R08C7.5	Unknown function		1	0
R09E10.1		0.402376	4.37767	2.38688	4.85276	1.21757e-06	8.30415e-05	WBGene00011171	IV:10319321-10321123	Unknown	R09E10.1	Unknown function		1	0
R102.1		0.338541	4.9061	2.67359	3.18242	0.00146052	0.0196213	WBGene00011288	IV:10686521-10687017	Unknown	R102.1	Unknown function		1	0
R102.10		0.411322	4.02871	2.28183	3.49144	0.000480432	0.00899152	WBGene00011297	IV:10705434-10707256	Unknown	R102.10	Unknown function		1	0
R102.8		0.0810166	2.2672	3.33165	3.03325	0.00241939	0.0281195	WBGene00011295	IV:10689572-10690305	Unknown	R102.8	Unknown function		1	1
R10E4.7		2.04786	10.6298	1.64687	2.7883	0.00529848	0.048984	WBGene00011203	III:4295253-4296581	Unknown	R10E4.7	Unknown function		1	0
R10E9.2		5.89339	30.6389	1.64844	3.22759	0.00124839	0.0175231	WBGene00011214	III:3962704-3964075	Unknown	R10E9.2	Unknown function		1	0
T02C12.4		5.88817	35.8443	1.80624	3.41692	0.00063334	0.0108571	WBGene00011369	III:4041195-4042783	Unknown	T02C12.4	Unknown function		1	1
T02E1.6		1.40778	9.34137	1.89244	3.10915	0.00187626	0.0235688	WBGene00011378	I:8211103-8218317	Unknown	T02E1.6	Unknown function		1	0
T02E1.7		0.594222	5.27934	2.1843	3.41229	0.0006442	0.0109756	WBGene00011379	I:8196051-8210664	Unknown	Uncharacterized protein T02E1.7	Unknown function		1	0
T04A8.4	tag-243	3.25314	21.3212	1.88008	3.4202	0.000625749	0.0107602	WBGene00044078	III:4686062-4687159	Unknown	Temporarily Assigned Gene name	Unknown function		1	1
T04F8.7		6.59594	34.6796	1.6597	3.93515	8.31433e-05	0.00245499	WBGene00011445	X:11677433-11680855	Unknown	T04F8.7	Unknown function		1	0	1
T06D8.1		6.23677	36.8866	1.77739	4.43598	9.16528e-06	0.000432656	WBGene00011522	II:11203739-11220559	Unknown	T06D8.1	Unknown function		1	0
T06E4.12		0.353235	3.15052	2.18819	4.05614	4.98912e-05	0.00168073	WBGene00044011	V:9626376-9629083	Unknown	T06E4.12	Unknown function		1	0
T07F10.6		0.0282947	0.182772	1.86556	2.84342	0.00446321	0.043486	WBGene00011592	V:12859359-12870015	Unknown	T07F10.6	Unknown function		1	0
T10E9.4		2.9113	21.0045	1.97614	4.37252	1.22821e-05	0.000553913	WBGene00020414	I:6525049-6528690	Unknown	T10E9.4	Unknown function		1	0
T13F2.9		5.08289	38.6931	2.02978	3.92859	8.54453e-05	0.00250632	WBGene00011748	IV:9768030-9768958	Unknown	T13F2.9	Unknown function		1	1
T14G8.4		0.156982	1.49441	2.25336	3.1402	0.00168832	0.0218245	WBGene00011772	X:12861157-12869949	Unknown	T14G8.4	Unknown function		1	0
T16A9.3		0.42079	4.94152	2.46329	3.89198	9.94311e-05	0.00280909	WBGene00011793	V:14206221-14208991	Unknown	T16A9.3	Unknown function		1	0
T16A9.5		3.15391	23.2803	1.99896	4.85777	1.18717e-06	8.1974e-05	WBGene00011795	V:14213569-14215068	Unknown	T16A9.5	Unknown function		1	0
T16G1.4		1.03276	13.297	2.5553	4.60894	4.04723e-06	0.000229557	WBGene00011798	V:12940017-12941827	Unknown	T16G1.4	Unknown function		1	0
T16H12.9		1.50797	10.2096	1.91256	3.28401	0.00102343	0.0151902	WBGene00011817	III:10109317-10111985	Unknown	Uncharacterized protein T16H12.9	Unknown function		1	0
T20B6.2		0.0456455	0.456201	2.30203	2.94215	0.00325942	0.0347245	WBGene00020598	III:2893422-2897173	Unknown	T20B6.2	Unknown function		1	1
T20D3.2		240.663	790.846	1.18971	3.72927	0.000192033	0.00463591	WBGene00011856	IV:9327986-9330834	Unknown	T20D3.2	Unknown function		1	0
T20D4.15		0.577754	12.2704	3.0558	4.25011	2.13664e-05	0.000870075	WBGene00020620	V:3393473-3394003	Unknown	T20D4.15	Unknown function		1	0
T23F4.2		5.1546	37.7621	1.99142	3.90335	9.48721e-05	0.00271129	WBGene00020740	II:1163612-1165492	Unknown	T23F4.2	Unknown function		1	1
T23G11.1		5.4985	25.6163	1.53875	2.81473	0.0048818	0.046445	WBGene00011968	I:7701146-7702030	Unknown	T23G11.1	Unknown function		1	0
T27A8.5		0.0118381	0.840034	4.26212	2.87559	0.00403273	0.0402802	WBGene00012077	X:16063777-16066795	Unknown	T27A8.5	Unknown function		1	1
T28A11.16		1.44497	34.4795	3.17228	5.36547	8.07393e-08	7.54268e-06	WBGene00020878	V:3258518-3259214	Unknown	T28A11.16	Unknown function		1	0
T28A11.3		0.149078	2.8309	2.94388	3.03325	0.00241939	0.0281637	WBGene00020870	V:3270551-3271239	Unknown	T28A11.3	Unknown function		1	0
T28B8.6		0.506969	3.8846	2.03633	2.88347	0.00393316	0.0394451	WBGene00044122	I:8150342-8151366	Unknown	T28B8.6	Unknown function		1	0
T28F3.5		0.463617	2.08794	1.50487	3.4828	0.000496194	0.00915551	WBGene00012131	IV:17294746-17301987	Unknown	T28F3.5	Unknown function		1	0
T28H11.7		1.99575	16.2896	2.09951	3.59287	0.000327055	0.00681512	WBGene00020905	IV:5015272-5016263	Unknown	T28H11.7	Unknown function		1	1
W06D11.4		0.0795848	0.934599	2.46329	2.91335	0.00357569	0.0370638	WBGene00012302	X:12301512-12303216	Unknown	W06D11.4	Unknown function		1	0
W09G12.7		1.82722	11.4747	1.83735	3.39408	0.0006886	0.0115115	WBGene00021121	IV:1229079-1230795	Unknown	W09G12.7	Unknown function		1	0
Y102A5C.36		1.06049	8.96839	2.13498	3.35865	0.000783229	0.0126191	WBGene00044213	V:16926956-16927821	Unknown	Y102A5C.36	Unknown function		1	0
Y105C5B.18		0.576343	4.60817	2.07888	3.02726	0.00246783	0.0284741	WBGene00013657	IV:15964600-15965639	Unknown	Y105C5B.18	Unknown function		1	1
Y106G6G.4		2.87356	17.4211	1.80213	3.34418	0.000825274	0.0129768	WBGene00013713	I:10319658-10323244	Unknown	Y106G6G.4	Unknown function		1	0
Y110A2AL.3		0.345122	19.1436	4.01583	4.94571	7.58668e-07	5.60406e-05	WBGene00022440	II:2867072-2867778	Unknown	Y110A2AL.3	Unknown function		1	0
Y110A2AL.9		0.126401	21.9815	5.1585	4.82783	1.38028e-06	9.24373e-05	WBGene00022445	II:2865973-2866654	Unknown	Y110A2AL.9	Unknown function		1	0
Y116F11B.7		0.116603	1.36932	2.46329	3.35775	0.000785791	0.0126055	WBGene00013823	V:19848288-19855282	Unknown	Y116F11B.7	Unknown function		1	0
Y116F11B.8		0.152818	1.68006	2.39734	3.26272	0.00110349	0.0160464	WBGene00013824	V:19857585-19861527	Unknown	Y116F11B.8	Unknown function		1	0
Y18H1A.15		0.100798	1.77306	2.86734	4.06046	4.89763e-05	0.0016625	WBGene00044434	I:731982-736553	Unknown	Y18H1A.15	Unknown function		1	0
Y32G9B.1		0.74596	3.94659	1.66594	3.27924	0.00104088	0.0153773	WBGene00021309	V:1823128-1829946	Unknown	Y32G9B.1	Unknown function		1	2
Y37H2C.1		0.218087	4.0142	2.9127	4.69988	2.60309e-06	0.000159441	WBGene00012573	V:18272854-18277660	Unknown	Y37H2C.1	Unknown function		1	1
Y38E10A.17		2.65344	16.2612	1.81292	3.62423	0.000289819	0.00619005	WBGene00012595	II:12632497-12634699	Unknown	Y38E10A.17	Unknown function		1	0
Y38E10A.25	nspe-6	1.92025	146.817	4.33673	5.39401	6.89013e-08	6.5749e-06	WBGene00012603	II:12615808-12616078	Unknown	Y38E10A.25	Unknown function		1	1
Y38H6C.23		2.82354	12.1805	1.46184	2.89264	0.00382022	0.0387141	WBGene00012634	V:20555591-20556201	Unknown	Y38H6C.23	Unknown function		1	1
Y41D4B.16	hpo-6	19.5094	301.962	2.7394	5.95562	2.5909e-09	3.53412e-07	WBGene00021518	IV:1562181-1564068	Unknown	Y41D4B.16	Unknown function		1	0
Y41D4B.17		0.657698	5.22579	2.07262	3.40962	0.000650537	0.0110581	WBGene00021519	IV:1560227-1561809	Unknown	Y41D4B.17	Unknown function		1	0
Y43F8A.1		3.51229	38.6136	2.39734	2.82966	0.00465969	0.0448694	WBGene00012808	V:19370566-19371296	Unknown	Y43F8A.1	Unknown function		1	0
Y43F8A.2		1.14256	10.9819	2.26298	4.14758	3.36007e-05	0.00124306	WBGene00012809	V:19371532-19376548	Unknown	Y43F8A.2	Unknown function		1	1
Y43F8B.13		0.32224	2.19114	1.91688	2.92191	0.00347887	0.0363825	WBGene00012823	V:19455981-19463724	Unknown	Y43F8B.13	Unknown function		1	0
Y43F8C.3		4.55953	19.716	1.46421	3.1643	0.00155455	0.0206106	WBGene00012825	V:19614499-19622430	Unknown	Y43F8C.3	Unknown function		1	0
Y46E12BR.1		0.222729	1.95892	2.17419	3.01198	0.00259551	0.029579	WBGene00021598	II:15196115-15197977	Unknown	Y46E12BR.1	Unknown function		1	1
Y47D3A.13		3.26557	23.7922	1.98592	3.46767	0.000524985	0.00952858	WBGene00012926	III:11223331-11223989	Unknown	Y47D3A.13	Unknown function		1	0
Y47G6A.26		1.26958	8.6706	1.92125	3.10602	0.00189621	0.0237389	WBGene00021650	I:3618891-3619699	Unknown	Y47G6A.26	Unknown function		1	0	3
Y48C3A.5		2.40753	10.6424	1.48624	3.58174	0.000341316	0.00704626	WBGene00012989	II:13272541-13304125	Unknown	Y48C3A.5	Unknown function		1	0
Y51H4A.22		0.0319423	0.717596	3.11198	6.32816	2.48096e-10	4.2432e-08	WBGene00013116	IV:16698036-16743046	Unknown	Y51H4A.22	Unknown function		1	0
[truncated: 286 more rows]
