# Supplementary material for: The Conserved SKN-1/Nrf2 Stress Response Pathway Regulates Synaptic Function in Caenorhabditis elegans
Source: PLoS Genet. 2013 Mar 21;9(3):e1003354. doi: 10.1371/journal.pgen.1003354 (PMC3605294; doi:10.1371/journal.pgen.1003354)
Supplement: Table S5 — Genes potentially involved in NMJ function increased in wdr-23 mutants. Genes with likely roles in regulating synaptic function or behavior identified by RNA-seq. Genes are classified based on InterPro domain and GO term from DAVID analysis as in Table S4. Expression indicates tissue expression identified by www.wormbase.org. Neuronal+ indicates in neurons as well as other tissue types. (XLS) [file pgen.1003354.s009.xls]

## Sheet: Table S4
Sequence	Gene	wt	wdr-23	ln(wdr-23/wt)	test stat	p value	q value	WormBase ID	Locus	Classification	DAVID Function	Interpro Domain	p value	WWTDTCAT	TTDTCATC	Expression
Y73F8A.1	pkd-2	0.0001	3.8	10.5453	0	0.00125753	0.0176292	WBGene00004035	IV:15227842-15243635	Transport	human PKD2 (polycystic kidney disease) related			2	1	neuronal
Y46G5A.25	snf-4	0.0714134	0.874326	2.50497	3.42021	0.00062573	0.0107682	WBGene00004903	II:12832823-12835733	Transport	Sodium:Neurotransmitter symporter Family			1	0	unknown
F25C8.3	unc-80	1.96138	7.05355	1.27988	4.33186	1.47856e-05	0.000643331	WBGene00006812	V:20879816-20898870	Transport	UNCoordinated			0	0	neuronal
C54D2.5	cca-1	2.35598	9.10177	1.35151	4.69959	2.6068e-06	0.00015923	WBGene00000367	X:7847627-7861251	Transport	Calcium Channel, Alpha subunit	Ion transport	0.015	3	1	neuronal+
F08B12.3	slo-2	4.21946	9.96457	0.859329	2.78207	0.00540142	0.0497082	WBGene00004831	X:11393228-11401475	Transport	SLOwpoke potassium channel family	Ion transport	0.015	4	1	neuronal+
C52B9.6	twk-28	0.768366	7.00899	2.21068	3.85286	0.000116745	0.00318491	WBGene00006680	X:4274302-4279188	Transport	TWiK family of potassium channels	Ion transport	0.015	4	1	muscle
ZK1321.2	shk-1	3.35286	8.13721	0.886634	2.79407	0.00520491	0.0484412	WBGene00014261	II:9758156-9768188	Transport	ZK1321.2	Ion transport	0.015	3	1	neuronal+
B0399.1	kcnl-1	2.02707	5.62574	1.02076	3.57408	0.000351455	0.00720208	WBGene00007176	V:19565349-19606084	Transport	B0399.1	Ion transport	0.015	3	0	unknown
F08A10.1	kcnl-2	1.98054	5.50431	1.02216	3.362	0.000773804	0.0125217	WBGene00008570	I:8196051-8210664	Transport	F08A10.1	Ion transport	0.015	4	0	neuronal
F14F11.1	shw-1	5.25867	12.236	0.844504	3.30684	0.000943563	0.0143398	WBGene00008819	II:8305675-8321403	Transport	F14F11.1	Ion transport	0.015	2	0	unknown
R03E9.4	irk-1	0.0811113	1.18897	2.68502	3.71227	0.000205411	0.00486898	WBGene00002149	X:6767200-6771600	Transport	Inward Rectifying K (potassium) channel family	Ion transport	0.015	2	0	unknown
C53C9.3	kvs-1	0.909721	3.04471	1.20802	3.10767	0.00188569	0.0236471	WBGene00002242	X:7690484-7707028	Transport	K (potassium) Voltage-gated Sensory channel subunit	Ion transport	0.015	1	0	neuronal
H16O14.1	kcc-2	19.0546	44.1813	0.840993	3.1011	0.00192801	0.0240153	WBGene00019205	IV:6040958-6074489	Transport	K+/Cl- Cotransporter	Ion transport	0.015	3	0	neuronal+
C13D9.8	ncx-9	0.466058	4.51622	2.27112	3.84393	0.000121081	0.00325923	WBGene00003574	V:4991489-4995049	Transport	Na/Ca eXchangers	Ion transport	0.015	1	0	unknown
Y97E10B.7	ncx-10	0.157512	1.45618	2.22407	3.30579	0.000947092	0.0143738	WBGene00003575	V:7930454-7933002	Transport	Na/Ca eXchangers	Ion transport	0.015	0	0	unknown
C11D2.6	unc-77	0.695508	2.4053	1.24079	2.91678	0.00353662	0.0368133	WBGene00003557	IV:6157293-6173024	Transport	Novel Channel type/putative Nematode CAlcium channel	Ion transport	0.015	0	0	neuronal
C27F2.2	nca-2	0.631464	2.35192	1.31495	3.18394	0.00145287	0.0195776	WBGene00003558	III:4965621-4979691	Transport	Novel Channel type/putative Nematode CAlcium channel	Ion transport	0.015	2	0	neuronal+
C25B8.1	kqt-1	0.809817	2.9575	1.29529	2.97856	0.00289604	0.0319081	WBGene00002233	X:6617397-6627932	Transport	potassium channel, KvQLT family	Ion transport	0.015	0	0	neuronal
ZC21.2	trp-1	0.574341	2.32329	1.39752	2.91664	0.00353821	0.0368126	WBGene00006614	III:8535042-8542662	Transport	TRP (transient receptor potential) channel family	Ion transport	0.015	2	0	neuronal
M110.2	twk-3	0.11255	2.51222	3.10552	4.35463	1.33292e-05	0.000589187	WBGene00006658	II:8210593-8212683	Transport	TWiK family of potassium channels	Ion transport	0.015	5	0	neuronal
ZC410.4	twk-8	3.4897	11.6109	1.20213	3.03061	0.00244063	0.0283072	WBGene00006663	IV:9082342-9087546	Transport	TWiK family of potassium channels	Ion transport	0.015	4	0	muscle
F22B7.7	twk-7	1.73911	10.8607	1.83178	3.55805	0.000373623	0.00753824	WBGene00006662	III:8633975-8643648	Transport	TWiK family of potassium channels	Ion transport	0.015	1	0	neuronal
F46A9.3	twk-29	1.31411	5.80129	1.48492	3.13273	0.00173191	0.0221179	WBGene00006681	I:9463751-9468908	Transport	TWiK family of potassium channels	Ion transport	0.015	3	0	neuronal
F17C8.5	twk-6	0.105905	0.994949	2.24015	2.85677	0.00427982	0.0421798	WBGene00006661	III:4742930-4744612	Transport	TWiK family of potassium channels	Ion transport	0.015	2	0	neuronal+
C30D11.1	unc-103	4.07462	10.0788	0.905657	3.62838	0.000285207	0.00613278	WBGene00006830	III:4121435-4147249	Transport	UNCoordinated	Ion transport	0.015	1	0	neuronal+
Y73B6BL.19	shl-1	1.13925	7.61836	1.90019	3.48702	0.000488439	0.00906507	WBGene00022240	IV:6378265-6384054	Transport	Y73B6BL.19	Ion transport	0.015	1	0	neuronal+
W01C8.6	cat-1	0.532474	2.54268	1.56344	3.2599	0.00111451	0.0161223	WBGene00000295	X:5705678-5710545	Transport	abnormal CATecholamine distribution	Major facilitator superfamily MRF-1	0.00015	1	0	neuronal
C53D6.3	acc-2	0.125372	6.86026	4.00222	5.75673	8.57613e-09	1.03071e-06	WBGene00008280	IV:9016767-9019081	Transport	Acetylcholine-gated Chloride Channel	Neurotransmitter-gated ion channel	0.003	5	1	unknown
K03B8.9	deg-3	0.922725	5.28182	1.74469	4.04845	5.15585e-05	0.00170842	WBGene00000951	V:11412847-11415137	Transport	DEGeneration of certain neurons	Neurotransmitter-gated ion channel	0.003	3	1	neuronal
T26H10.1	des-2	0.961581	5.27701	1.70254	3.08713	0.002021	0.0247986	WBGene00000955	V:11415249-11420270	Transport	DEgeneration Suppressor	Neurotransmitter-gated ion channel	0.003	2	1	neuronal
Y48B6A.4	eat-2	0.63841	3.70072	1.7573	2.92474	0.00344743	0.036207	WBGene00001133	II:14166784-14171551	Transport	EATing: abnormal pharyngeal pumping	Neurotransmitter-gated ion channel	0.003	3	1	muscle
Y73F8A.2	lgc-52	0.064571	5.5312	4.45039	5.55118	2.83749e-08	3.03312e-06	WBGene00013517	IV:15227842-15243635	Transport	Ligand-Gated ion Channel	Neurotransmitter-gated ion channel	0.003	4	1	unknown
C31H5.3	acr-19	0.472045	2.82867	1.79049	3.6227	0.000291544	0.00622092	WBGene00000058	I:9031265-9036687	Transport	AcetylCholine Receptor	Neurotransmitter-gated ion channel	0.003	2	0	unknown
F28F8.1	acr-18	0.351929	2.11039	1.7912	2.80034	0.00510487	0.047891	WBGene00000057	V:15551129-15559122	Transport	AcetylCholine Receptor	Neurotransmitter-gated ion channel	0.003	1	0	unknown
F53E10.2	acr-17	0.371953	2.71748	1.98869	3.78815	0.000151773	0.00388768	WBGene00000056	V:2608654-2615246	Transport	AcetylCholine Receptor	Neurotransmitter-gated ion channel	0.003	2	0	unknown
F59B1.9	acr-23	0.14074	2.34436	2.81285	4.09079	4.29909e-05	0.00150529	WBGene00000062	V:3651646-3659486	Transport	AcetylCholine Receptor	Neurotransmitter-gated ion channel	0.003	2	0	unknown
C45B2.4	ggr-2	0.259363	1.51559	1.76533	3.77293	0.000161342	0.00408108	WBGene00001587	X:6070457-6081793	Transport	GABA/Glycine Receptor family (see gbr)	Neurotransmitter-gated ion channel	0.003	1	0	neuronal
C39B10.2	lgc-41	0.0952105	0.647233	1.91662	2.84966	0.00437656	0.0428672	WBGene00008022	X:10454240-10460434	Transport	Ligand-Gated ion Channel	Neurotransmitter-gated ion channel	0.003	2	0	unknown
T05B4.1	lgc-1	0.0379997	1.21531	3.46518	3.16035	0.00157577	0.0208298	WBGene00020236	V:4135012-4138810	Transport	Ligand-Gated ion Channel	Neurotransmitter-gated ion channel	0.003	3	0	unknown
T15B7.16	lgc-54	0.1595	1.19317	2.01232	2.78093	0.00542041	0.0498006	WBGene00020528	V:6840489-6847124	Transport	Ligand-Gated ion Channel	Neurotransmitter-gated ion channel	0.003	0	0	unknown
T23G5.5	dat-1	0.277593	1.99756	1.97353	3.12695	0.00176631	0.0223901	WBGene00000934	III:9242822-9246698	Transport	DopAmine transporter	Sodium	0.086	3	0	neuronal
T03F7.1	snf-11	3.34787	13.9201	1.42501	2.9195	0.0035059	0.036562	WBGene00004910	V:11305047-11308424	Transport	Sodium:Neurotransmitter symporter Family	Sodium	0.086	0	0	neuronal+
Y46G5A.30	snf-5	1.75186	9.82588	1.72434	3.37293	0.000743731	0.0121589	WBGene00004904	II:12856103-12865730	Transport	Sodium:Neurotransmitter symporter Family	Sodium	0.086	0	0	neuronal+
F55H12.1	snf-2	0.32737	1.86497	1.73991	2.81407	0.0048919	0.0464815	WBGene00004901	I:8871830-8875245	Transport	Sodium:Neurotransmitter symporter Family	Sodium	0.086	1	0	unknown
F56F4.3		0.0913382	0.748555	2.10358	2.90889	0.00362719	0.0374754	WBGene00018980	I:6141470-6144388	Transport	Transporter	Sodium	0.086	4	0	unknown
B0350.2	unc-44	48.5714	99.944	0.721575	4.5039	6.67187e-06	0.000334858	WBGene00006780	IV:5966639-6004843	Stucture	UNCoordinated	Ankyrin	0.031	3	0	neuronal+
C52E12.2	unc-104	4.90761	13.2444	0.992788	3.00664	0.00264156	0.029935	WBGene00006831	II:6994989-7010560	Structural	UNCoordinated	Kinesin	0.17	4	1	neuronal
C18C4.10	klc-2	29.284	59.4809	0.708614	3.42963	0.000604395	0.0105646	WBGene00002215	V:5575393-5581697	Structural	Kinesin Light Chain	Kinesin	0.17	0	0	neuronal+
F56E3.3	klp-4	7.16222	18.2513	0.935416	2.95723	0.00310414	0.0335687	WBGene00002217	X:3171410-3178694	Structural	Kinesin-Like Protein	Kinesin	0.17	3	0	neuronal+
W02B12.7	klp-17	0.162827	1.59134	2.27964	3.25554	0.00113176	0.0163294	WBGene00002227	II:11464809-11469540	Structural	Kinesin-Like Protein	Kinesin	0.17	1	0	unknown
M02B7.3	osm-3	0.632448	3.37165	1.67356	4.08283	4.44911e-05	0.00154324	WBGene00003884	IV:3794761-3800456	Structural	OSMotic avoidance abnormal	Kinesin	0.17	1	0	neuronal
F45G2.2	myo-6	5.75246	23.1816	1.39373	3.80747	0.000140394	0.00365946	WBGene00009730	III:13409804-13423421	Structural	F45G2.2	Myosin	0.011	4	1	unknown
R06C7.10	myo-1	22.9226	100.245	1.47549	4.67259	2.97424e-06	0.000177767	WBGene00002348	I:7258918-7267077	Structural	LEThal	Myosin	0.011	1	0	muscle
F58G4.1	myo-5	9.07724	42.549	1.54489	3.52063	0.00043053	0.0083748	WBGene00019064	V:8109030-8118110	Structural	MYOsin heavy chain structural genes	Myosin	0.011	2	0	muscle
T18D3.4	myo-2	17.5835	80.8184	1.52524	3.2376	0.00120539	0.0170596	WBGene00003514	X:12467222-12475264	Structural	MYOsin heavy chain structural genes	Myosin	0.011	0	0	pharynx
Y11D7A.14	hum-9	0.842263	4.60558	1.69893	3.307	0.000943016	0.0143413	WBGene00012437	IV:9274455-9283092	Structural	Y11D7A.14	Myosin	0.011	2	0	unknown
Y22F5A.3	ric-4	18.0788	55.9671	1.13002	2.87471	0.00404394	0.040374	WBGene00004364	V:10261100-10270285	Structural	Resistance to Inhibitors of Cholinesterase			2	2	neuronal
C08D8.2	tmd-2	3.84126	15.8418	1.41685	3.51882	0.000433473	0.00840998	WBGene00006582	V:8336636-8340654	Structural	TropoMoDulin			3	2	unknown
F13C5.6	unc-96	7.98989	24.9833	1.14003	3.13875	0.0016967	0.0218187	WBGene00006825	X:611119-621291	Structural	UNCoordinated			2	2	muscle
C02H7.1	dyf-11	0.78816	4.51149	1.74468	2.98837	0.0028047	0.0312737	WBGene00001127	X:763768-766733	Structural	abnormal DYe Filling			5	0	neuronal
ZK520.3	dyf-2	2.23017	6.08046	1.003	2.85259	0.00433641	0.0426053	WBGene00001118	III:13674764-13686329	Structural	abnormal DYe Filling			4	0	neuronal
ZK154.3	mec-7	2.11342	10.9391	1.64404	3.09495	0.00196847	0.0243963	WBGene00003171	X:7763150-7776624	Structural	MEChanosensory abnormality			1	0	neuronal
F02G3.1	ncam-1	8.4814	34.1085	1.39167	3.85165	0.000117324	0.00319678	WBGene00017184	X:692977-703166	Structural	NCAM (neural cell adhesion molecule) homolog			2	0	neuronal
C40C9.5	nlg-1	2.50655	14.0564	1.72417	5.32442	1.01274e-07	9.30469e-06	WBGene00006412	X:13625330-13631038	Structural	NeuroLiGin family			5	0	neuronal
F23H12.1	snb-2	21.1119	87.5265	1.4221	3.58	0.0003436	0.0070737	WBGene00004898	V:12344163-12345897	Structural	SyNaptoBrevin related			1	0	unknown
W03F8.1	tni-4	45.8879	209.893	1.5204	3.50779	0.000451846	0.00864574	WBGene00006586	IV:5204580-5215183	Structural	TropoNin I			1	0	muscle
T08B1.2	tnt-4	22.1023	104.651	1.55495	4.56913	4.89743e-06	0.000263655	WBGene00006589	V:1989478-1992889	Structural	TropoNin T			1	0	unknown
F14D12.2	unc-97	23.5577	72.2684	1.12093	3.08921	0.00200689	0.0246935	WBGene00006826	X:5593093-5594926	Structural	UNCoordinated			2	0	neuronal+
B0491.8	clh-2	0.585359	3.14089	1.68004	4.2465	2.17134e-05	0.000880977	WBGene00000529	II:11358363-11370229	Stress	CLC-type chloride cHannel	Cysthationine beta-synthase	0.032	2	1	neuronal+
Y41G9A.4	gbb-1	1.71929	5.87854	1.2294	3.36091	0.00077686	0.0125437	WBGene00021528	X:2957925-2968159	Signaling: receptor	GABA B receptor subunit	GPCR	0.096	3	0	neuronal
Y4C6A.2	mgl-1	0.358362	1.65619	1.53073	3.38833	0.000703198	0.0116591	WBGene00021152	IV:5438991-5450779	Signaling: receptor	Metabotropic GLutamate receptor family	GPCR	0.096	0	0	neuronal+
F15A8.5	dop-1	0.841297	6.30141	2.01358	5.59267	2.23607e-08	2.44911e-06	WBGene00001052	X:4411354-4416054	Signaling: receptor	DOPamine receptor	GPCR, rhodopsin-like	0.072	1	1	neuronal
C15B12.5	gar-1	0.547535	3.96748	1.98046	4.46121	8.14981e-06	0.00039564	WBGene00001517	X:6479594-6484767	Signaling: receptor	G-protein-linked Acetylcholine Receptor	GPCR, rhodopsin-like	0.072	0	0	neuronal
F47D12.1	gar-2	2.85762	8.73922	1.11783	3.70574	0.000210774	0.0049434	WBGene00001518	III:6309320-6320814	Signaling: receptor	G-protein-linked Acetylcholine Receptor	GPCR, rhodopsin-like	0.072	4	0	neuronal
Y40H4A.1	gar-3	1.56621	6.15422	1.36848	4.2262	2.37675e-05	0.000948739	WBGene00001519	V:14564730-14579698	Signaling: receptor	G-protein-linked Acetylcholine Receptor	GPCR, rhodopsin-like	0.072	1	0	neuronal+
Y22D7AR.13	ser-4	1.49664	5.00175	1.20657	2.78159	0.00540936	0.0497607	WBGene00004779	III:1723182-1733092	Signaling: receptor	SERotonin/octopamine receptor family	GPCR, rhodopsin-like	0.072	1	0	neuronal
C34D1.3	odr-3	1.14903	6.68529	1.76099	2.97222	0.00295656	0.0322711	WBGene00003850	V:13246864-13249516	Signaling: receptor	ODoRant response abnormal	G-protein	0.2	1	0	neuronal
C06A8.9	glr-4	0.979649	4.14714	1.44298	3.42301	0.000619314	0.0107075	WBGene00001615	II:7785003-7794249	Signaling: receptor	GLutamate Receptor family (AMPA)			0	0	neuronal
F07F6.6	nmr-1	0.219132	1.81285	2.11298	2.86912	0.00411612	0.0408927	WBGene00003774	II:5437863-5446678	Signaling: receptor	NMDA class glutamate receptor			0	0	neuronal
C53B7.5	odr-10	0.508729	3.59823	1.95628	3.04973	0.0022905	0.0272191	WBGene00003856	X:6864266-6865893	Signaling: receptor	ODoRant response abnormal			3	0	neuronal
C02C6.2	olrn-1	3.03189	14.2403	1.54689	3.93342	8.37474e-05	0.00246628	WBGene00007260	X:15537583-15552155	Signaling: receptor	Olfactory LeaRNing defective			2	0	neuronal
C02F4.2	tax-6	32.8321	82.582	0.922385	3.13084	0.00174308	0.022235	WBGene00006527	IV:10484081-10501556	Signaling: phosphatase	abnormal CHEmotaxis	Phosphatase	3.2e-14	3	0	neuronal+
W06H8.8	ttn-1	2.58404	6.92011	0.985078	4.06609	4.7809e-05	0.00162785	WBGene00006436	V:6120891-6202609	Signaling: kinase	TiTiN family	Protein kinase	1.9e-21	0	0	muscle
C09D1.1	unc-89	16.6066	37.6098	0.817464	3.7074	0.000209396	0.00492667	WBGene00006820	I:4035893-4090962	Signaling: kinase	UNCoordinated	Protein kinase	1.9e-21	0	0	muscle
B0496.3	unc-82	6.59815	19.7176	1.09472	5.07753	3.82367e-07	3.04715e-05	WBGene00006814	IV:7424479-7445349	Signaling: kinase	UNCoordinated			2	0	muscle
F40E10.4	slt-1	1.71457	7.94567	1.53346	3.21055	0.00132479	0.018318	WBGene00004854	X:14674239-14683247	Signaling	SLiT (Drosophila) homolog	EGF-like	0.19	2	1	muscle
T03D8.3	sbt-1	39.4381	178.811	1.5116	3.46768	0.000524969	0.00953608	WBGene00011392	V:20825643-20828849	Signaling	Seven B Two (mammalian 7BT prohormone convertase chaperone) homolog			2	2	neuronal
C37H5.1	nex-4	0.824552	4.79343	1.76016	2.97305	0.0029486	0.0322317	WBGene00003591	V:4855310-4862951	Signaling	anNEXin family			1	1	neuronal+
C23H4.1	cab-1	37.3857	159.327	1.44967	4.51281	6.39743e-06	0.00032401	WBGene00000277	X:12199486-12212972	Signaling	C-terminus-of-AEX-Binding protein			2	1	neuronal
C14F11.3	lite-1	0.647038	14.733	3.12544	5.50796	3.6302e-08	3.73675e-06	WBGene00001803	X:6226090-6230660	Signaling	high-energy LIghT unrEsponsive			3	1	neuronal
C51E3.7	egl-3	33.8396	181.876	1.68169	6.4335	1.24698e-10	2.27257e-08	WBGene00001172	V:10169146-10173725	Signaling	Proprotein convertase			3	1	neuronal+
C02H7.3	aex-3	3.0159	10.32	1.23019	3.4416	0.000578293	0.0102127	WBGene00000086	X:751210-759732	Signaling	Aboc, EXpulsion defective			1	0	neuronal+
B0495.10	cpna-5	3.24069	11.5992	1.27515	3.43867	0.000584575	0.0102909	WBGene00007044	II:7711794-7718515	Signaling	CoPine domain protein			1	0	neuronal
B0024.14	crm-1	14.3173	32.2038	0.810616	2.90406	0.00368361	0.0377078	WBGene00007103	V:10320688-10332083	Signaling	CRiM (Cysteine RIch motor neuron protein) homolog			2	0	neuronal+
F01D4.4	egl-21	34.3136	167.129	1.58322	5.10717	3.2702e-07	2.68301e-05	WBGene00001189	IV:10478413-10481816	Signaling	EGg Laying defective			1	0	neuronal
C54E4.3	gcy-37	0.28525	1.69378	1.78135	2.85158	0.00435022	0.042722	WBGene00001557	IV:2150648-2159161	Signaling	Guanylyl CYclase			3	0	neuronal
C46E1.2	gcy-36	0.199745	1.6137	2.08924	3.24911	0.00115767	0.0166061	WBGene00001556	X:15478938-15485622	Signaling	Guanylyl CYclase			1	0	neuronal
C18A3.6	rab-3	9.02053	29.3546	1.17995	3.08208	0.00205561	0.0250024	WBGene00004267	II:5720131-5727620	Signaling	RAB family			1	0	neuronal
W01H2.3	rab-37	0.31381	2.82354	2.19696	3.42788	0.000608306	0.0105996	WBGene00004285	X:4227786-4235822	Signaling	RAB family			0	0	neuronal
F48F7.2	syx-2	3.24499	19.3898	1.78763	4.21645	2.48183e-05	0.000981869	WBGene00006372	X:13960000-13962734	Signaling	SYNtaxin			2	0	neuronal
C42D8.8	apl-1	84.2382	216.044	0.941834	3.04772	0.00230581	0.0272989	WBGene00000149	X:5112388-5116839	Other	Amyloid Precursor-Like			2	0	neuronal+
F45E10.1	unc-53	7.78723	19.5165	0.918775	3.80219	0.000143425	0.00373409	WBGene00006788	II:11058024-11089380	Other	UNCoordinated			0	0	neuronal+
K02G10.4	flp-11	12.7187	60.7282	1.56333	3.48485	0.000492422	0.00911616	WBGene00001454	X:4673683-4678064	Neuropeptide	FMRF-Like Peptide	FMRF-like peptdie	1.4e-05	2	1	neuronal
T07D10.6	flp-33	6.01735	40.666	1.91075	3.40124	0.000670805	0.0112734	WBGene00011586	I:12624237-12625227	Neuropeptide	FMRF-Like Peptide	FMRF-like peptdie	1.4e-05	1	1	unknown
C05E11.8	flp-12	22.2424	101.338	1.51646	3.21556	0.0013019	0.0181029	WBGene00001455	X:4591252-4592476	Neuropeptide	FMRF-Like Peptide	FMRF-like peptdie	1.4e-05	2	0	neuronal
C18D1.3	flp-4	6.06382	32.5285	1.67978	3.00299	0.00267341	0.0301729	WBGene00001447	II:10054547-10055479	Neuropeptide	FMRF-Like Peptide	FMRF-like peptdie	1.4e-05	1	0	neuronal
E01H11.3	flp-20	6.04882	33.5522	1.71324	3.00213	0.002681	0.0302278	WBGene00001463	X:9349267-9349823	Neuropeptide	FMRF-Like Peptide	FMRF-like peptdie	1.4e-05	3	0	neuronal
F15D4.8	flp-16	10.7998	57.053	1.66445	3.26399	0.00109856	0.0160167	WBGene00001459	II:13235213-13237815	Neuropeptide	FMRF-Like Peptide	FMRF-like peptdie	1.4e-05	0	0	neuronal
M79.4	flp-19	9.76856	58.5787	1.7912	3.45897	0.000542245	0.00975427	WBGene00001462	X:10604739-10605760	Neuropeptide	FMRF-Like Peptide	FMRF-like peptdie	1.4e-05	3	0	neuronal
W07E11.3	flp-2	5.81286	32.5572	1.72293	3.43919	0.000583467	0.0102796	WBGene00001445	X:10084599-10104054	Neuropeptide	FMRF-Like Peptide	FMRF-like peptdie	1.4e-05	0	0	neuronal
ZK525.1	flp-15	13.2885	78.194	1.77229	3.4033	0.000665775	0.0112484	WBGene00001458	III:13663285-13667722	Neuropeptide	FMRF-Like Peptide	FMRF-like peptdie	1.4e-05	1	0	neuronal
C26F1.10	flp-21	5.8976	52.142	2.17943	3.90537	9.40806e-05	0.00269908	WBGene00001464	V:7793345-7794002	Neuropeptide	FMRF-Like Peptide	FMRF-like peptdie	1.4e-05	1	0	neuronal+
C24A1.1	flp-24	16.2328	71.1751	1.47811	2.9799	0.0028834	0.0318161	WBGene00016028	III:725015-726152	Neuropeptide	FMRF-Like Peptide	FMRF-like peptdie	1.4e-05	7	0	unknown
R173.4	flp-26	7.29628	51.7934	1.9599	3.46684	0.000526621	0.00955048	WBGene00020126	X:7029086-7029566	Neuropeptide	FMRF-Like Peptide	FMRF-like peptdie	1.4e-05	1	0	unknown
F23B2.5	flp-1	15.526	91.8986	1.77817	5.38329	7.31366e-08	6.91965e-06	WBGene00001444	IV:9136913-9146191	Neuropeptide	FMRF-Like Peptide	FMRF-like peptdie	1.4e-05	3	1	neuronal
C03G5.7	flp-5	9.90107	81.6849	2.11023	4.18199	2.88971e-05	0.00111159	WBGene00001448	X:8528189-8531016	Neuropeptide	FMRF-Like Peptide	FMRF-like peptdie	1.4e-05	1	0	neuronal
C36H8.3	flp-9	14.8204	94.5027	1.85262	3.9156	9.018e-05	0.00261076	WBGene00001452	IV:12754526-12757642	Neuropeptide	FMRF-Like Peptide	FMRF-like peptdie	1.4e-05	3	0	neuronal
C52D10.11	flp-17	7.21772	31.9172	1.48661	2.87169	0.00408289	0.0406716	WBGene00001460	IV:17190144-17191846	Neuropeptide	FMRF-Like Peptide	FMRF-like peptdie	1.4e-05	3	0	neuronal
F31F6.4	flp-8	13.9608	52.6878	1.32813	3.41399	0.000640192	0.0109492	WBGene00001451	X:14881339-14882221	Neuropeptide	FMRF-Like Peptide	FMRF-like peptdie	1.4e-05	0	0	neuronal
F33D4.3	flp-13	6.51488	45.0833	1.93442	3.75226	0.000175244	0.00434864	WBGene00001456	IV:7696917-7698352	Neuropeptide	FMRF-Like Peptide	FMRF-like peptdie	1.4e-05	2	0	neuronal
Y37D8A.15	flp-14	12.1241	61.8487	1.6295	3.46371	0.000532788	0.0096309	WBGene00001457	III:12910112-12914818	Neuropeptide	FMRF-Like Peptide	FMRF-like peptdie	1.4e-05	0	0	neuronal
W07E11.2	flp-3	4.28143	26.9534	1.83982	3.50221	0.000461421	0.00876109	WBGene00001446	X:10084599-10104054	Neuropeptide	FMRF-Like Peptide	FMRF-like peptdie	1.4e-05	0	0	neuronal+
Y48D7A.2	flp-18	11.4854	68.8651	1.79107	3.96977	7.19429e-05	0.00218522	WBGene00001461	X:3012173-3018547	Neuropeptide	FMRF-Like Peptide	FMRF-like peptdie	1.4e-05	1	0	neuronal+
ZK84.7	ins-20	0.160103	115.05	6.5773	6.27357	3.52867e-10	5.85496e-08	WBGene00002103	II:6010803-6011281	Neuropeptide	INSulin related	Insulin	0.047	3	2	unknown
K02E2.4	ins-35	0.641831	8.12532	2.53842	3.49322	0.000477236	0.00896189	WBGene00002118	V:20375502-20376260	Neuropeptide	INSulin related	Insulin	0.047	4	0	unknown
F56F3.6	ins-17	5.71873	27.2169	1.56009	2.83608	0.00456707	0.0442651	WBGene00002100	III:4476854-4477550	Neuropeptide	INSulin related	Insulin	0.047	7	1	neuronal+
C17C3.4	ins-11	0.468785	58.097	4.81973	4.48517	7.28565e-06	0.000359178	WBGene00002094	II:5556733-5557061	Neuropeptide	INSulin related	Insulin	0.047	2	0	neuronal
M04D8.3	ins-23	1.52932	18.3416	2.48435	3.39259	0.000692351	0.0115395	WBGene00002106	III:10028145-10028499	Neuropeptide	INSulin related	Insulin	0.047	1	0	neuronal
ZK84.3	ins-5	1.00178	6.8973	1.92935	2.88062	0.00396896	0.0397504	WBGene00002088	II:5998403-5998979	Neuropeptide	INSulin related	Insulin	0.047	2	0	neuronal
ZK75.1	ins-4	4.60438	50.6199	2.39734	3.87854	0.000105087	0.00292428	WBGene00002087	II:5996356-5996735	Neuropeptide	INSulin related	Insulin	0.047	1	0	neuronal+
F08G2.6	ins-37	1.43007	17.1512	2.48434	3.93351	8.37133e-05	0.00246854	WBGene00002120	II:13835010-13835567	Neuropeptide	INSulin related	Insulin	0.047	0	0	unknown
T08G5.12	ins-10	2.31107	27.14	2.4633	3.35775	0.000785791	0.0126146	WBGene00002093	V:14033986-14034300	Neuropeptide	INSulin related	Insulin	0.047	1	0	unknown
F48B9.4	nlp-37	7.48845	41.9897	1.72406	3.25353	0.00113983	0.0164244	WBGene00018590	X:2163378-2164064	Neuropeptide	Neuropeptide-Like Protein	Neuropeptide		4	2	unknown
CC4.2	nlp-15	8.03825	46.7419	1.76043	3.49625	0.000471845	0.00889069	WBGene00003753	I:12988218-12995461	Neuropeptide	Neuropeptide-Like Protein	Neuropeptide		2	1	neuronal+
E03D2.1	nlp-13	12.3472	54.6174	1.48692	3.05835	0.00222561	0.0265474	WBGene00003751	V:4236403-4238088	Neuropeptide	Neuropeptide-Like Protein	Neuropeptide		1	1	neuronal+
B0213.6	nlp-31	18.5434	77.1032	1.42503	2.81347	0.004901	0.046548	WBGene00003769	V:3980039-3980614	Neuropeptide	Neuropeptide-Like Protein	Neuropeptide		1	0	hypodermis
ZK1320.10	nlp-11	9.32429	45.6103	1.58751	3.48847	0.000485791	0.009031	WBGene00003749	II:9689580-9691864	Neuropeptide	Neuropeptide-Like Protein	Neuropeptide		0	0	neuronal
C01C4.1	nlp-1	3.58368	22.3497	1.83042	3.30884	0.000936835	0.0142962	WBGene00003739	X:3727560-3728425	Neuropeptide	Neuropeptide-Like Protein	Neuropeptide		1	0	neuronal+
D1009.4	nlp-14	11.2254	52.3472	1.53972	4.17725	2.95053e-05	0.00112525	WBGene00003752	X:8917375-8919429	Neuropeptide	Neuropeptide-Like Protein	Neuropeptide		3	0	neuronal+
D2005.2	nlp-8	9.22799	65.8933	1.9658	4.0537	5.04133e-05	0.00168809	WBGene00003746	I:7800445-7801816	Neuropeptide	Neuropeptide-Like Protein	Neuropeptide		2	0	neuronal+
E03D2.2	nlp-9	7.35917	32.6085	1.48863	3.04733	0.00230888	0.0272916	WBGene00003747	V:4219628-4222182	Neuropeptide	Neuropeptide-Like Protein	Neuropeptide		1	0	neuronal+
F33A8.2	nlp-18	8.96064	67.9061	2.02528	4.86185	1.16294e-06	8.08022e-05	WBGene00003756	II:11027886-11030327	Neuropeptide	Neuropeptide-Like Protein	Neuropeptide		1	0	neuronal+
F48C11.3	nlp-3	11.172	56.8238	1.62654	3.14035	0.00168748	0.0218263	WBGene00003741	X:13177775-13178376	Neuropeptide	Neuropeptide-Like Protein	Neuropeptide		1	0	neuronal+
T13A10.5	nlp-16	4.314	22.4968	1.65151	3.27032	0.00107428	0.0157348	WBGene00003754	IV:6255095-6259826	Neuropeptide	Neuropeptide-Like Protein	Neuropeptide		4	0	neuronal+
T23E7.4	nlp-6	9.83278	55.0517	1.72255	3.70465	0.00021168	0.00495942	WBGene00003744	X:17662370-17664135	Neuropeptide	Neuropeptide-Like Protein	Neuropeptide		1	0	neuronal+
T24D8.5	nlp-2	1.40061	17.4799	2.52414	4.25429	2.09712e-05	0.000858698	WBGene00003740	X:2335677-2348616	Neuropeptide	Neuropeptide-Like Protein	Neuropeptide		0	0	neuronal+
Y47D3B.2	nlp-21	9.99791	59.3647	1.78132	4.54674	5.44835e-06	0.000287059	WBGene00003759	III:11388514-11393145	Neuropeptide	Neuropeptide-Like Protein	Neuropeptide		1	0	neuronal+
B0213.17	nlp-34	8.15593	63.5808	2.05357	3.2683	0.00108195	0.015816	WBGene00015046	V:3978810-3979119	Neuropeptide	Neuropeptide-Like Protein	Neuropeptide		1	0	unknown
C01A2.7	nlp-38	4.97047	25.8929	1.65045	3.71063	0.00020674	0.00488487	WBGene00007219	I:13402434-13404087	Neuropeptide	Neuropeptide-Like Protein	Neuropeptide		1	0	unknown
F36H12.1	nlp-47	10.0215	44.9897	1.5017	2.95238	0.00315338	0.0339034	WBGene00018117	IV:5290835-5293683	Neuropeptide	Neuropeptide-Like Protein	Neuropeptide		0	0	unknown
Y43F8C.1	nlp-25	1.16163	12.7708	2.39734	3.26272	0.00110349	0.0160674	WBGene00003763	V:19607474-19608374	Neuropeptide	Neuropeptide-Like Protein	Neuropeptide		0	0	unknown
Y45F10A.5	nlp-17	13.839	65.6986	1.55759	2.94313	0.00324914	0.0346316	WBGene00003755	IV:13505233-13505725	Neuropeptide	Neuropeptide-Like Protein	Neuropeptide		0	0	unknown
Y80D3A.10	nlp-42	4.99525	32.8351	1.88301	3.15963	0.00157972	0.0208447	WBGene00013588	V:18903736-18906166	Neuropeptide	Neuropeptide-Like Protein	Neuropeptide		2	0	unknown
Y37D8A.23	unc-25	7.37478	20.6531	1.0298	3.2811	0.00103405	0.0153375	WBGene00006762	III:12942530-12949783	Metabolism	UNCoordinated	Pyridoxal phosphate-dependent transferase	0.088	2	0	neuronal
F32G8.6	cat-4	29.1685	1845.68	4.14751	6.45158	1.10688e-10	2.03391e-08	WBGene00000298	V:10564850-10576392	Metabolism	abnormal CATecholamine distribution			1	0	neuronal+
W01A11.3	unc-83	23.9773	52.9992	0.793169	3.00562	0.0026504	0.0300046	WBGene00006815	V:6465047-6487866	Development	UNCoordinated			4	1	muscle
F31E8.2	snt-1	5.89512	20.1075	1.22697	2.90882	0.0036279	0.0373958	WBGene00004921	II:6810900-6816392	Calcium	SyNapTotagmin	C2 calcium-dependent membrane targeting	0.024	3	2	neuronal
T23H2.2	snt-4	10.4798	54.2461	1.64408	3.62996	0.00028347	0.00610724	WBGene00004924	I:6436120-6441193	Calcium	SyNapTotagmin	C2 calcium-dependent membrane targeting	0.024	3	1	neuronal+
ZK524.2	unc-13	5.08619	19.599	1.34895	5.07645	3.84547e-07	3.04271e-05	WBGene00006752	I:7422780-7454098	Calcium	UNCoordinated	C2 calcium-dependent membrane targeting	0.024	2	1	neuronal
T10A3.1	unc-10	2.15724	6.56392	1.11276	3.03055	0.00244107	0.0282975	WBGene00006750	X:7272272-7280269	Calcium	UNCoordinated	C2 calcium-dependent membrane targeting	0.024	0	0	neuronal
ZK897.1	unc-31	1.57547	5.30648	1.21438	2.82817	0.00468143	0.0449814	WBGene00006767	IV:12773724-12786941	Calcium	UNCoordinated	C2 calcium-dependent membrane targeting	0.024	3	0	neuronal
B0034.3	casy-1	43.773	141.498	1.17327	3.52954	0.000416289	0.00814052	WBGene00000403	II:5945368-5956646	Calcium	CAlSYntenin/Alcadein homolog	Cadherin	0.071	3	0	neuronal+
ZK673.7	tnc-2	19.6327	96.3303	1.59059	3.48205	0.000497588	0.00916602	WBGene00006583	II:10466773-10468266	Calcium	TropoNin C	EF-hand	0.038	1	1	muscle
T02C5.5	unc-2	6.17159	17.9163	1.06575	4.0387	5.37474e-05	0.00175223	WBGene00006742	X:2710914-2748109	Calcium	UNCoordinated	EF-hand	0.038	0	0	neuronal
C50C3.9	unc-36	3.3681	10.8272	1.16771	2.91884	0.00351341	0.0366232	WBGene00006772	III:8191739-8201128	Calcium	UNCoordinated (Voltage gated calcium channel, neuronal)			1	0	neuronal+
