# Supplementary material for: The Conserved SKN-1/Nrf2 Stress Response Pathway Regulates Synaptic Function in Caenorhabditis elegans
Source: PLoS Genet. 2013 Mar 21;9(3):e1003354. doi: 10.1371/journal.pgen.1003354 (PMC3605294; doi:10.1371/journal.pgen.1003354)
Supplement: Table S6 — RNA-seq list of genes down-regulated in wdr-23 mutants. Genes are classified based on InterPro domain and GO term from DAVID analysis. Ref column indicates genes previously established to be negatively regulated by skn-1 RNAi [7]. (XLS) [file pgen.1003354.s010.xls]

## Sheet: Table S5
Sequence	Gene	wt	wdr-23	ln(wdr-23/wt)	test_stat	p value	q value	WormBase ID	locus	Classification	DAVID Function	Interpro Domain	p value	WWTDTCAT	TTDTCATC	Refs.
F31F4.15	fbxa-72	7.4037	1.02984	1.97258	-3.35504	0.000793546	0.0127116	WBGene00017962	V:674912-676755	Degradation	F-box A protein	Not grouped		1	0
T10H9.5	pmp-5	20.6989	2.48764	2.11875	-5.602	2.11895e-08	2.34391e-06	WBGene00004062	V:6662173-6665798	Degradation	Peroxisomal Membrane Protein related	Not grouped		1	0
C52E4.1	cpr-1	465.31	15.2252	3.41975	-7.10894	1.16951e-12	2.8264e-10	WBGene00000781	V:11975492-11976737	Degradation	Cysteine PRotease related	Peptidase	3.9e-05	1	0
F28A12.4		82.1581	4.94175	2.81093	-6.76246	1.35671e-11	2.92866e-09	WBGene00017881	V:8641467-8643202	Degradation	Putative serine protease F56F10.1; Neprilysin-2	Peptidase	3.9e-05	1	0
F44C4.3	cpr-4	259.172	39.6123	1.87835	-4.27796	1.88616e-05	0.000785337	WBGene00000784	V:6614656-6615828	Degradation	Cysteine PRotease related	Peptidase	3.9e-05	4	0
R03G8.4		0.559372	0.0328859	2.83377	-3.39186	0.000694189	0.0115528	WBGene00010999	X:13101227-13104127	Degradation	R03G8.4	Peptidase	0.09	3	0
W07B8.1		12.9261	2.0249	1.85373	-3.3543	0.000795665	0.0127272	WBGene00021070	V:1134604-1139173	Degradation	W07B8.1	Peptidase	3.9e-05	1	0
W07B8.5	cpr-5	222.842	8.85831	3.22511	-6.76552	1.32832e-11	2.89547e-09	WBGene00000785	V:1132598-1133995	Degradation	Cysteine PRotease related	Peptidase	3.9e-05	1	0
C03E10.5	clec-223	47.5029	6.94314	1.92304	-4.34881	1.36878e-05	0.00060145	WBGene00007282	V:11273125-11278137	Detoxification	C-type LECtin	C-type lectin	8.5e-07	0	0
C03E10.6	clec-222	19.6726	2.39359	2.10643	-3.79347	0.000148554	0.00381403	WBGene00007283	V:11271328-11272447	Detoxification	C-type LECtin	C-type lectin	8.5e-07	2	0
C03H5.1	clec-10	17.4526	0.336678	3.94812	-7.86788	3.55271e-15	1.29494e-12	WBGene00015403	II:402658-404234	Detoxification	C-type LECtin	C-type lectin	8.5e-07	0	0
C35D10.14	clec-5	12.3093	1.76666	1.94126	-3.56491	0.000363987	0.0073773	WBGene00016450	III:4881875-4883540	Detoxification	C-type LECtin	C-type lectin	8.5e-07	1	0
F08H9.5	clec-227	2.2249	0.255175	2.16552	-3.16199	0.00156695	0.0207378	WBGene00008593	V:14472513-14474351	Detoxification	C-type LECtin	C-type lectin	8.5e-07	1	0
F08H9.6	clec-57	5.89211	1.12936	1.65196	-2.83287	0.00461321	0.0445957	WBGene00008594	V:14469195-14472434	Detoxification	C-type LECtin	C-type lectin	8.5e-07	1	0
F38A1.5	clec-166	6.70083	0.642833	2.3441	-4.09283	4.2614e-05	0.00149918	WBGene00009518	IV:1247385-1251517	Detoxification	C-type LECtin	C-type lectin	8.5e-07	1	0
M199.4	clec-190	17.0653	3.19396	1.67578	-3.00679	0.00264021	0.0299349	WBGene00010953	IV:15124892-15126081	Detoxification	C-type LECtin	C-type lectin	8.5e-07	1	0
R07C3.1	clec-43	2.21661	0.0923074	3.17861	-4.43561	9.18118e-06	0.000432488	WBGene00019917	II:944071-946157	Detoxification	C-type LECtin	C-type lectin	8.5e-07	1	0
T25C12.3		87.6589	23.4743	1.31755	-2.78545	0.00534532	0.049294	WBGene00012018	X:11491020-11499924	Detoxification	T25C12.3	C-type lectin	8.5e-07	4	0
W02D7.2	clec-218	19.1305	4.12853	1.53336	-3.01712	0.00255189	0.0292016	WBGene00020938	V:8307948-8310857	Detoxification	C-type LECtin	C-type lectin	8.5e-07	6	4
Y73C8C.2	clec-210	1.05448	0.0363413	3.36785	-3.06702	0.00216201	0.0260261	WBGene00022261	V:3118375-3121842	Detoxification	C-type LECtin	C-type lectin	8.5e-07	0	1
C36A4.1	cyp-25A1	5.60407	1.13834	1.59392	-2.81667	0.00485245	0.0463044	WBGene00007963	III:3832577-3834567	Detoxification	CYtochrome P450 family	Not grouped		3	1
C09G5.5	col-80	739.09	95.8629	2.0425	-4.26931	1.96082e-05	0.000808846	WBGene00000656	II:10694976-10714218	Extracellular matrix	COLlagen	Collagen	7.1e-18	0	0
C24F3.6	col-124	1321.55	176.215	2.01485	-6.01271	1.82452e-09	2.58385e-07	WBGene00000698	IV:10214954-10219279	Extracellular matrix	COLlagen	Collagen	7.1e-18	3	0
C34F6.2	col-178	965.001	151.022	1.8547	-3.72691	0.00019384	0.00466434	WBGene00000751	X:11199381-11200391	Extracellular matrix	COLlagen	Collagen	7.1e-18	2	0
C34F6.3	col-179	568.109	77.0623	1.9977	-4.43686	9.12812e-06	0.000431818	WBGene00000752	X:11201449-11203917	Extracellular matrix	COLlagen	Collagen	7.1e-18	3	0
F11G11.11	col-20	1234.84	177.016	1.94246	-3.77081	0.000162722	0.00410665	WBGene00000609	II:4869593-4870778	Extracellular matrix	COLlagen	Collagen	7.1e-18	0	0
F11H8.3	col-8	657.371	71.233	2.22229	-4.86309	1.15567e-06	8.08024e-05	WBGene00000597	III:7019519-7020536	Extracellular matrix	COLlagen	Collagen	7.1e-18	1	0
F15A2.1	col-184	547.586	94.8626	1.75309	-3.8538	0.000116299	0.00318055	WBGene00000757	X:13469377-13470394	Extracellular matrix	COLlagen	Collagen	7.1e-18	1	0
F26F12.1	col-140	2017.95	369.037	1.69894	-4.67819	2.89425e-06	0.000173452	WBGene00000713	V:5835835-5836817	Extracellular matrix	COLlagen	Collagen	7.1e-18	2	1
F38A3.1	col-81	99.0412	22.6168	1.47684	-3.3512	0.000804618	0.0128243	WBGene00000657	II:11012317-11013702	Extracellular matrix	COLlagen	Collagen	7.1e-18	2	0
F41F3.4	col-139	152.729	34.9113	1.47585	-3.40155	0.000670037	0.0112775	WBGene00000712	V:4652367-4653972	Extracellular matrix	COLlagen	Collagen	7.1e-18	2	1
F57B1.3	col-159	112.708	31.109	1.2873	-2.96417	0.003035	0.0329816	WBGene00000732	V:13198211-13199297	Extracellular matrix	COLlagen	Collagen	7.1e-18	2	0
K02D7.3	col-101	768.861	56.5332	2.61008	-5.44929	5.05723e-08	4.8888e-06	WBGene00000675	IV:325435-326671	Extracellular matrix	COLlagen	Collagen	7.1e-18	1	1
M18.1	col-129	155.79	30.5866	1.62795	-3.7364	0.000186676	0.00454606	WBGene00000703	IV:12108639-12110227	Extracellular matrix	COLlagen	Collagen	7.1e-18	1	0
M199.5	col-135	35.2126	6.78898	1.6461	-3.62772	0.000285939	0.00613664	WBGene00000708	IV:15129621-15131746	Extracellular matrix	COLlagen	Collagen	7.1e-18	1	0
T05A1.2	col-122	1478.95	228.061	1.86947	-3.31177	0.00092708	0.0141961	WBGene00000696	IV:9560763-9566582	Extracellular matrix	COLlagen	Collagen	7.1e-18	3	1
T15B7.3	col-143	786.913	132.16	1.78411	-3.71552	0.000202786	0.00483252	WBGene00000716	V:6835617-6836683	Extracellular matrix	COLlagen	Collagen	7.1e-18	2	0
W03G11.1	col-181	1413.34	220.238	1.859	-4.95714	7.15371e-07	5.33744e-05	WBGene00000754	X:12104852-12106004	Extracellular matrix	COLlagen	Collagen	7.1e-18	3	1
W05B2.5	col-93	776.334	108.556	1.96731	-4.1145	3.88021e-05	0.00139374	WBGene00000668	III:10984440-10985494	Extracellular matrix	COLlagen	Collagen	7.1e-18	2	0
Y77E11A.15	col-106	676.154	130.005	1.64885	-3.56867	0.000358794	0.00729866	WBGene00000680	IV:1459861-1460785	Extracellular matrix	COLlagen	Collagen	7.1e-18	2	0
ZK1193.1	col-19	998.557	110.908	2.19761	-4.4438	8.83818e-06	0.000421691	WBGene00000608	X:421707-422777	Extracellular matrix	COLlagen	Collagen	7.1e-18	4	1
C17H12.8		36.5593	7.55631	1.57655	-3.33181	0.000862824	0.0134342	WBGene00015933	IV:6818589-6820627	Extracellular matrix	C17H12.8	CUB-like	0.00048	1	0
C32H11.10	dod-21	31.167	5.21806	1.78723	-3.57681	0.000347819	0.00713413	WBGene00007873	IV:12936705-12937916	Extracellular matrix	Downstream Of DAF-16 (regulated by DAF-16)	CUB-like	0.00048	2	0
C32H11.9		29.4081	4.61085	1.85286	-3.67848	0.000234626	0.00537801	WBGene00007872	IV:12935018-12936239	Extracellular matrix	Downstream Of DAF-16 (regulated by DAF-16)	CUB-like	0.00048	3	0
F49E12.2	dod-23	237.246	56.8641	1.42843	-3.29958	0.000968292	0.0145565	WBGene00009898	II:8398090-8399085	Extracellular matrix	Downstream Of DAF-16 (regulated by DAF-16)	CUB-like	0.00048	7	2
K08D8.5		13.8155	2.60678	1.66767	-3.06517	0.00217547	0.0260892	WBGene00010659	IV:12910612-12912104	Extracellular matrix	K08D8.5	CUB-like	0.00048	3	0
T05E12.6		19.7919	4.70883	1.43583	-3.07709	0.00209033	0.0253692	WBGene00011487	V:17084968-17089993	Extracellular matrix	T05E12.6	CUB-like	0.00048	3	1
C17C3.12	acdh-2	1.14028	0.115301	2.29148	-3.56803	0.000359679	0.0073033	WBGene00015894	II:5544557-5547463	Metabolism	Acyl CoA DeHydrogenase	Acyl-CoA dehydrogenase	0.09	2	0
C55B7.4	acdh-1	40.2776	0.32387	4.82321	-6.38137	1.75515e-10	3.04875e-08	WBGene00016943	I:6497439-6499561	Metabolism	Acyl CoA DeHydrogenase	Acyl-CoA dehydrogenase	0.09	3	1
F17E9.11	lys-10	1.48094	0.0672779	3.0916	-2.80156	0.00508564	0.047771	WBGene00003099	IV:8332807-8333541	Metabolism	LYSozyme	Glycoside hydrolase	0.02	2	0
F22A3.6	ilys-5	2161.75	6.3473	5.83065	-10.0223	0	0	WBGene00017691	X:6533440-6536797	Metabolism	Invertebrate LYSozyme	Glycoside hydrolase	0.02	1	0	1
F58B3.1	lys-4	62.2606	0.754391	4.41317	-7.46076	8.59313e-14	2.35876e-11	WBGene00003093	IV:11621411-11623093	Metabolism	LYSozyme	Glycoside hydrolase	0.02	0	0
F58B3.3	lys-6	2.46177	0.0706333	3.55113	-3.24278	0.00118369	0.0168059	WBGene00003095	IV:11626878-11627916	Metabolism	LYSozyme	Glycoside hydrolase	0.02	1	0
H17B01.3	lips-14	3.02704	0.114164	3.2777	-3.96596	7.30998e-05	0.00220829	WBGene00019208	II:1484129-1485957	Metabolism	LIPaSe related	Lipase	0.85	1	0
ZK617.2	lips-6	3.93969	0.427989	2.21976	-3.38993	0.000699106	0.0116086	WBGene00014009	IV:12014251-12015628	Metabolism	LIPaSe related	Lipase	0.85	0	0
C44C1.5		49.5304	10.8223	1.52098	-4.3804	1.18461e-05	0.000535338	WBGene00016644	X:975523-978443	Metabolism	Putative esterase C44C1.5	Not grouped		2	0
F09E10.3	dhs-25	75.9312	14.5588	1.65163	-3.61196	0.000303888	0.00641657	WBGene00000988	X:1486497-1489325	Metabolism	DeHydrogenases, Short chain	Not grouped		1	0
F36G9.12	oac-20	6.27976	0.183498	3.53288	-5.77314	7.78073e-09	9.45337e-07	WBGene00009488	V:15978689-15982828	Metabolism	O-ACyltransferase homolog	Not grouped		1	0
Y105E8A.4	ech-7	135.475	36.7145	1.30562	-2.98619	0.00282474	0.0314341	WBGene00001156	I:14358510-14369759	Metabolism	Enoyl-CoA Hydralase	Not grouped		0	0
Y38F1A.6	Y38F1A.6	97.2549	22.4016	1.4682	-5.14545	2.66879e-07	2.1977e-05	WBGene00012608	II:12994266-12996480	Mitochondrial	Probable hydroxyacid-oxoacid transhydrogenase, mitochondrial	Not grouped		3	0
D1025.7	nspc-18	17.7839	1.67328	2.36351	-3.49783	0.000469054	0.00886815	WBGene00008358	X:14527091-14527503	Neuropeptide	Nematode Specific Peptide family, group C	Not grouped		1	0
F42F12.1	nspc-9	101.614	22.0568	1.52756	-2.91285	0.00358146	0.0371063	WBGene00009634	X:12342877-12343278	Neuropeptide	Nematode Specific Peptide family, group C	Not grouped		0	0
F42F12.6	nspc-13	63.3534	9.07621	1.94307	-3.4574	0.000545416	0.00977966	WBGene00009637	X:12357430-12357842	Neuropeptide	Nematode Specific Peptide family, group C	Not grouped		1	0
F31C3.9	rrn-3.1	753.636	668.017	0.120597	-21.9108	0	0	WBGene00001169	I:15064824-15068333	Nuclear	Elongation FacTor	Not grouped		0	0
F31E3.5	eft-3	8849.78	8455.96	0.0455213	-18.1869	0	0	WBGene00001168	III:6969962-6971656	Nuclear	Elongation FacTor	Not grouped		2	0
C16C4.4	math-14	1.74983	0.361062	1.57823	-2.81646	0.00485567	0.0462955	WBGene00015828	II:1869449-1870799	Other	MATH (meprin-associated Traf homology) domain containing	Not grouped		3	0
C46G7.4	pqn-22	43.9681	17.8468	0.90164	-2.98592	0.00282728	0.0314308	WBGene00004112	IV:6015180-6034522	Other	Prion-like-(Q/N-rich)-domain-bearing protein	Not grouped		3	0
K07E8.3	sdz-24	14.063	3.4513	1.40479	-3.51277	0.000443463	0.00851463	WBGene00019495	II:658674-659873	Other	SKN-1 Dependent Zygotic transcript	Not grouped		1	0
Y38H6C.1	dct-16	2626.27	600.088	1.47625	-3.24215	0.0011863	0.0168323	WBGene00012615	V:20497877-20499036	Other	DAF-16/FOXO Controlled, germline Tumor affecting	Not grouped		1	0
C54G6.5	ssp-17	1290.18	111.708	2.44665	-5.40175	6.59954e-08	6.32475e-06	WBGene00005002	I:1016406-1017182	Other	SaPosin-like Protein family	Saposin	0.84	1	0
T08A9.8	ssp-4	125.419	27.5112	1.51707	-3.05034	0.00228579	0.0271776	WBGene00004989	X:7318222-7318724	Other	SaPosin-like Protein family	Saposin	0.84	1	0	1
F28D1.3	thn-1	7.34654	0.680519	2.37913	-3.63365	0.000279437	0.00604966	WBGene00009213	IV:12380070-12380824	Other	THaumatiN family	Thaumatin family	0.039	0	0
F28D1.5	thn-2	62.0125	0.7614	4.39993	-7.49984	6.39488e-14	1.7998e-11	WBGene00009215	IV:12383138-12383974	Other	THaumatiN family	Thaumatin family	0.039	2	1
W05E7.1	grd-3	89.2446	7.86371	2.42912	-4.85072	1.23011e-06	8.36402e-05	WBGene00001692	IV:3439651-3440453	Signaling	GRounDhog (hedgehog-like family)	Not grouped		0	0
Y73B6BL.24	acp-6	350.427	78.2353	1.49943	-3.74198	0.000182574	0.00447066	WBGene00022245	IV:6424581-6426125	Signaling: phosphatase	Acid Phosphatase family	Unknown function		1	0
F28H7.10	ocr-1	654.898	0.442013	7.3009	-9.39682	0	0	WBGene00003838	V:10764341-10769984	Signaling: receptor	Osm-9 and Capsaicin receptor-Related	Not grouped		0	0
T12A2.10	srg-9	0.0304128	0.0001	5.71745	-1.798	6.51542e-27	2.89728e-24	WBGene00005167	III:6251754-6271225	Signaling: receptor	Serpentine Receptor, class G (gamma)	Not grouped		3	0
Y27F2A.3	sri-40	27.3051	3.77238	1.97937	-4.35155	1.35177e-05	0.000595152	WBGene00005552	II:3177960-3180463	Signaling: receptor	Serpentine Receptor, class I	Not grouped		2	0
Y67D8C.8	cpg-9	114.063	25.8697	1.48368	-2.97846	0.00289701	0.0318872	WBGene00022072	IV:3067841-3069843	Signaling: secreted	Chondroitin ProteoGlycan	Not grouped		1	0
T01G5.2	ugt-30	2.63813	0.366839	1.9729	-3.14808	0.00164345	0.0214188	WBGene00011340	V:15121705-15125191	Stress	UDP-GlucuronosylTransferase	Not grouped		2	0
F53A9.10	tnt-2	245.498	97.9869	0.918454	-3.18915	0.00142691	0.0194161	WBGene00006587	X:8721497-8723493	Structural	TropoNin T	Not grouped		2	1
H02I12.1	cbd-1	878.85	553.829	0.461758	-90.299	0	0	WBGene00010351	IV:11372960-11377570	Structural	Chitin-Binding Domain protein	Not grouped		0	0
C04F6.1	vit-5	5436.44	570.889	2.25369	-587.932	0	0	WBGene00006929	X:3403458-3408593	Structural	VITellogenin structural genes (yolk protein genes)	Vitellinogen	2.8e-08	0	0
C42D8.2	vit-2	7052.57	2086.89	1.21772	-36.6143	0	0	WBGene00006926	X:5101000-5106142	Structural	VITellogenin structural genes (yolk protein genes)	Vitellinogen	2.8e-08	1	0
F59D8.1	vit-3	3929.06	112.835	3.55023	-9.76027	0	0	WBGene00006927	X:3567384-3572537	Structural	VITellogenin structural genes (yolk protein genes)	Vitellinogen	2.8e-08	4	0
F59D8.2	vit-4	4145.21	134.423	3.42872	-9.278	0	0	WBGene00006928	X:3558826-3563962	Structural	VITellogenin structural genes (yolk protein genes)	Vitellinogen	2.8e-08	4	0
K09F5.2	vit-1	1758.69	105.799	2.81079	-7.73524	1.02141e-14	3.4409e-12	WBGene00006925	X:7727842-7733250	Structural	VITellogenin structural genes (yolk protein genes)	Vitellinogen	2.8e-08	2	0
F37B4.7	folt-2	91.5689	6.20831	2.6912	-5.73267	9.88616e-09	1.17545e-06	WBGene00018138	V:2872448-2875599	Transport	FOLate Transporter family	Not grouped		0	0
C06B8.2		3.8195	0.613883	1.82807	-3.8529	0.000116728	0.00318837	WBGene00007368	V:15476206-15478542		C06B8.2	Unknown function		2	0
C11E4.7		4.14102	0.603562	1.92585	-3.02861	0.0024568	0.0284354	WBGene00007521	X:9617181-9618743		C11E4.7	Unknown function		1	0
C23H5.8		93.9462	21.786	1.46146	-4.29786	1.72458e-05	0.000734564	WBGene00016027	IV:2111888-2113421		C23H5.8	Unknown function		1	1
C45B2.1		211.352	32.2772	1.87916	-3.87141	0.000108206	0.0029998	WBGene00016658	X:6086083-6086529		C45B2.1	Unknown function		1	1
D1086.3		45.2245	1.61426	3.33276	-5.97497	2.30138e-09	3.17819e-07	WBGene00008390	V:14092841-14093965		D1086.3	Unknown function		3	0
E02H4.7		16.9614	2.94817	1.74976	-2.95281	0.00314892	0.0338882	WBGene00077757	X:14256202-14257344		E02H4.7	Unknown function		4	2
F09C8.1		44.2245	4.50586	2.2839	-4.92787	8.31323e-07	6.04041e-05	WBGene00008621	X:16159339-16163467		F09C8.1	Unknown function		1	0
F09E10.1		68.0779	9.52558	1.96667	-3.24442	0.0011769	0.0167524	WBGene00017294	X:1502875-1503215		F09E10.1	Unknown function		2	0
F11E6.3		177.905	45.1882	1.37042	-4.4046	1.05981e-05	0.00048585	WBGene00008707	IV:17470463-17471979		F11E6.3	Unknown function		0	1
F13H8.3		13.5725	2.69949	1.61498	-3.03337	0.00241837	0.0281666	WBGene00017436	II:6264012-6265460		F13H8.3	Unknown function		5	0
F15E11.1		1743.99	113.953	2.72814	-5.89346	3.78195e-09	4.94635e-07	WBGene00017490	V:2329443-2329954		F15E11.1	Unknown function		3	0
F15E11.12		226.251	5.39041	3.73703	-7.155	8.36664e-13	2.06693e-10	WBGene00017498	V:2324509-2327262		F15E11.12	Unknown function		2	0
F15E11.13		1558.42	87.7073	2.87742	-6.18336	6.27526e-10	9.62235e-08	WBGene00017499	V:2330428-2330930		F15E11.13	Unknown function		3	0
F15E11.14		1745.5	114.091	2.7278	-5.88037	4.09354e-09	5.29161e-07	WBGene00017500	V:2323013-2323524		F15E11.14	Unknown function		3	0
F15E11.15		656.593	11.1372	4.07678	-10.8646	0	0	WBGene00017501	V:2324509-2327262		F15E11.15	Unknown function		2	0
F15E6.4		9.01034	0.33353	3.29639	-2.99908	0.00270795	0.0304545	WBGene00017485	IV:4291454-4292102		F15E6.4	Unknown function		0	0
F22F4.5		3.71662	0.3126	2.47565	-3.55293	0.000380964	0.00765855	WBGene00017718	X:5984934-5992795		F22F4.5	Unknown function		2	0
F32D8.12		23.4315	8.62471	0.999448	-2.90412	0.00368293	0.0377182	WBGene00009334	V:10887849-10891007		F32D8.12	Unknown function		1	0
F41C6.4		2.25236	0.224125	2.30753	-3.93665	8.26266e-05	0.00244623	WBGene00018278	X:6873312-6874777		F41C6.4	Unknown function		1	0
F45D11.14		35.9557	6.66469	1.68546	-3.5933	0.000326516	0.00681667	WBGene00018459	II:1004621-1006481		F45D11.14	Unknown function		2	0
F45D11.15		34.5181	6.58159	1.65721	-3.51664	0.00043705	0.00844988	WBGene00018460	II:1010449-1012288		F45D11.15	Unknown function		2	0
F45D11.16		34.5181	6.58159	1.65721	-3.51664	0.00043705	0.00844254	WBGene00018461	II:1016267-1018106		F45D11.16	Unknown function		2	0
F49C12.7		18.7182	8.00799	0.849057	-3.03675	0.00239147	0.0279705	WBGene00009877	IV:9309090-9312904		F49C12.7	Unknown function		0	0
F54F7.2		13.0575	2.14524	1.80611	-3.32665	0.000878979	0.0135623	WBGene00010064	X:11843588-11845262		F54F7.2	Unknown function		3	1
F59B2.12		0.373427	0.0133293	3.33276	-3.03426	0.00241126	0.0281132	WBGene00010314	III:9017518-9020872		Uncharacterized protein F59B2.12	Unknown function		2	2
K08D12.6		104.633	19.321	1.68927	-3.87969	0.000104591	0.00291778	WBGene00019540	IV:1720787-1723067		K08D12.6	Unknown function		1	0
K11D12.13		100.903	17.132	1.77321	-3.74853	0.000177875	0.00439429	WBGene00044535	V:5033337-5034160		K11D12.13	Unknown function		2	0
K11G9.3		3.64013	0.359023	2.31639	-3.73258	0.000189531	0.00459045	WBGene00019654	V:6669805-6672021		K11G9.3	Unknown function		0	0
R03D7.2		13.2852	3.28908	1.39604	-2.82136	0.00478212	0.0457315	WBGene00010989	II:10932709-10935159		R03D7.2	Unknown function		0	0
R193.2		18.6925	4.74798	1.37041	-3.16275	0.00156287	0.0206962	WBGene00020128	X:1132996-1148341		R193.2	Unknown function		2	0
T13F3.6		64.2881	1.40217	3.82536	-6.69855	2.10505e-11	4.45749e-09	WBGene00011753	V:16270189-16271195		T13F3.6	Unknown function		0	0
T19C9.8		3.00739	0.495058	1.80415	-2.82532	0.00472341	0.0452674	WBGene00011844	V:17238389-17240625		T19C9.8	Unknown function		0	0
T24B8.5		174.679	2.2732	4.34176	-7.22473	5.02043e-13	1.26846e-10	WBGene00011979	II:9082602-9083063		T24B8.5	Unknown function		2	0
T28D6.3		58.3867	6.16396	2.24837	-4.14163	3.44854e-05	0.00126735	WBGene00012123	III:11366636-11371660		T28D6.3	Unknown function		2	0
W04A4.2		7.3218	0.556783	2.57644	-4.16928	3.05558e-05	0.00115737	WBGene00012231	I:13682408-13684327		W04A4.2	Unknown function		3	1
Y11D7A.3		16.2201	5.49885	1.08172	-2.87419	0.00405062	0.0404044	WBGene00012428	IV:9233030-9241364		Y11D7A.3	Unknown function		6	1
Y19D10B.7		1751.24	103.157	2.83183	-6.02726	1.66766e-09	2.39218e-07	WBGene00021236	V:2322037-2322566		Y19D10B.7	Unknown function		3	0
Y39B6A.21		6.24672	1.03149	1.80105	-3.0479	0.00230449	0.0272978	WBGene00012680	V:19047011-19048634		Y39B6A.21	Unknown function		3	0
Y39B6A.50		1.71109	0.0001	9.74747	-1.798	2.17906e-14	6.72906e-12	WBGene00077458	V:19087679-19092626		Y39B6A.50	Unknown function		0	0
Y47G6A.33		73.289	9.05841	2.09072	-3.93852	8.19853e-05	0.00243048	WBGene00045399	I:3564065-3578690		Putative uncharacterized protein	Unknown function		1	0	1
Y51H4A.23		0.0488302	0.0001	6.19093	-1.798	4.07353e-113	1.84838e-110	WBGene00013117	IV:16698036-16743046		Y51H4A.23	Unknown function		0	0
Y69A2AR.12		2.47586	0.115092	3.06861	-3.69268	0.000221906	0.00513408	WBGene00022083	IV:2570986-2572278		Y69A2AR.12	Unknown function		1	0	1
Y69A2AR.13		3.23394	0.425282	2.02871	-2.79728	0.0051535	0.0481037	WBGene00022084	IV:2569371-2570695		Y69A2AR.13	Unknown function		0	0
Y69A2AR.25		3.40447	0.331958	2.32784	-3.48034	0.000500781	0.00921719	WBGene00022096	IV:2565790-2568364		Y69A2AR.25	Unknown function		0	0
ZK512.7		75.7897	10.2753	1.99822	-3.88062	0.000104191	0.00291028	WBGene00013986	III:9136827-9144706		Uncharacterized protein ZK512.7	Unknown function		1	0
ZK6.11		86.881	17.753	1.58798	-4.77393	1.80663e-06	0.000116094	WBGene00022645	V:415713-417707		ZK6.11	Unknown function		2	2
